# Supplementary material for: New Curculionoidea (Coleoptera) records for Canada
Source: Zookeys. 2013 Jun 13;(309):13–48. doi: 10.3897/zookeys.309.4667 (PMC3689125; doi:10.3897/zookeys.309.4667)
Supplement: XML Treatment for Euparius paganus [file zookeys.309.4667-treatment1.xml]

<!DOCTYPE tp:taxon-treatment
  PUBLIC "-//TaxonX//DTD Taxonomic Treatment Publishing DTD v0 20100105//EN" "tax-treatment-NSO.dtd">
<tp:taxon-treatment xmlns:tp="http://www.plazi.org/taxpub"><tp:treatment-meta><mixed-citation publication-type="journal"><person-group><name><surname>Douglas</surname><given-names>Hume</given-names></name><name><surname>Bouchard</surname><given-names>Patrice</given-names></name><name><surname>Anderson</surname><given-names>Robert S.</given-names></name><name><surname>de Tonnancour</surname><given-names>Pierre</given-names></name><name><surname>Vigneault</surname><given-names>Robert</given-names></name><name><surname>Webster</surname><given-names>Reginald P.</given-names></name></person-group><article-title>New Curculionoidea (Coleoptera) records for Canada</article-title><source>Zookeys</source><day>13</day><month>6</month><year>2013</year><volume>2013</volume><issue>309</issue><fpage>13</fpage><lpage>48</lpage><pub-id pub-id-type="doi">10.3897/zookeys.309.4667</pub-id></mixed-citation></tp:treatment-meta><tp:nomenclature><tp:taxon-name>
                            <tp:taxon-name-part taxon-name-part-type="genus">Euparius</tp:taxon-name-part>
                            <tp:taxon-name-part taxon-name-part-type="species">paganus</tp:taxon-name-part>
                        </tp:taxon-name><tp:taxon-authority>Gyllenhal, 1833</tp:taxon-authority><tp:taxon-status xmlns:xlink="http://www.w3.org/1999/xlink" xlink:type="simple">new to New Brunswick, and new data supporting first records for Canada</tp:taxon-status></tp:nomenclature><tp:treatment-sec sec-type="Note"><title>Note.</title><p>This native fungus weevil was recorded “from Quebec to Florida, west to Iowa, Kansas and Texas” by <xref ref-type="bibr" rid="B49">Valentine (1999)</xref> without specific details about its distribution within Quebec. We provide those data here for the first time and provide data for specimens from New Brunswick.</p></tp:treatment-sec><tp:treatment-sec sec-type="Specimen data"><title>Specimen data.</title><p><bold>New Brunswick:</bold> Carleton County, Jackson Falls, Bell Forest, <named-content xmlns:xlink="http://www.w3.org/1999/xlink" content-type="dwc:verbatimCoordinates" xlink:type="simple">46.2200°N, 67.7231°W</named-content>, 17–31.vii.2012, 31.vii-14.viii.2012, C. Alderson &amp; V. Webster, Lindgren traps in canopy of <italic><tp:taxon-name>Juglans cinerea</tp:taxon-name></italic> and <italic><tp:taxon-name>Tilia americana</tp:taxon-name></italic> (1, AFC; 5, RWC). <bold>Quebec:</bold> MRC Vaudreuil-Soulanges, Rigaud, 12.vii, 14.vii.1998 (2, CRVI); MRC Deux-Montagnes, Oka, Mont St-Pierre, 19.v., 2.viii.2003, UV Light, R. Vigneault (2, CRVI); MRC Les Collines-de-l’Outaouais, Eardley, “petite colline d’Eardley”, 17.vi., 25.vii.2003, 14.v.2004, S. Laplante, R. Vigneault, at UV light (3, CSLA; 2 CRVI); MRC Les Collines-de-l’Outaouais, Eardley, “petite colline d’Eardley”, 25.vii.2003, S. Laplante, on dead branch of <italic><tp:taxon-name>Prunus pensylvanica</tp:taxon-name></italic> at night (1, CSLA); MRC Vaudreuil-Soulanges, Terrasse-Vaudreuil, 3.vii.2011 (01:00), white and UV lights, P. de Tonnancour (1, CPTO); MRC Vaudreuil-Soulanges, Terrasse-Vaudreuil, 5.vii.2012 (23:00), white and UV lights, P. de Tonnancour (1, CPTO); MRC Vaudreuil-Soulanges, Terrasse-Vaudreuil, 27.vii.2012, at night (22:30), white and mercury lights, P. de Tonnancour (1, CPTO).</p></tp:treatment-sec><ref-list><ref id="B49"><mixed-citation xmlns:xlink="http://www.w3.org/1999/xlink" xlink:type="simple"><person-group><name name-style="western"><surname>Valentine</surname><given-names>BD</given-names></name></person-group> (<year>1999</year>) <article-title>A review of Nearctic and some related Anthribidae (Coleoptera).</article-title><source>Insecta Mundi</source><volume>12</volume>: <fpage>251</fpage>-<lpage>296</lpage>.</mixed-citation></ref></ref-list></tp:taxon-treatment>
