# Supplementary material for: New Curculionoidea (Coleoptera) records for Canada
Source: Zookeys. 2013 Jun 13;(309):13–48. doi: 10.3897/zookeys.309.4667 (PMC3689125; doi:10.3897/zookeys.309.4667)
Supplement: XML Treatment for Allandrus populi [file zookeys.309.4667-treatment2.xml]

<!DOCTYPE tp:taxon-treatment
  PUBLIC "-//TaxonX//DTD Taxonomic Treatment Publishing DTD v0 20100105//EN" "tax-treatment-NSO.dtd">
<tp:taxon-treatment xmlns:tp="http://www.plazi.org/taxpub"><tp:treatment-meta><mixed-citation publication-type="journal"><person-group><name><surname>Douglas</surname><given-names>Hume</given-names></name><name><surname>Bouchard</surname><given-names>Patrice</given-names></name><name><surname>Anderson</surname><given-names>Robert S.</given-names></name><name><surname>de Tonnancour</surname><given-names>Pierre</given-names></name><name><surname>Vigneault</surname><given-names>Robert</given-names></name><name><surname>Webster</surname><given-names>Reginald P.</given-names></name></person-group><article-title>New Curculionoidea (Coleoptera) records for Canada</article-title><source>Zookeys</source><day>13</day><month>6</month><year>2013</year><volume>2013</volume><issue>309</issue><fpage>13</fpage><lpage>48</lpage><pub-id pub-id-type="doi">10.3897/zookeys.309.4667</pub-id></mixed-citation></tp:treatment-meta><tp:nomenclature><tp:taxon-name>
                            <tp:taxon-name-part taxon-name-part-type="genus">Allandrus</tp:taxon-name-part>
                            <tp:taxon-name-part taxon-name-part-type="species">populi</tp:taxon-name-part>
                        </tp:taxon-name><tp:taxon-authority>Pierce, 1930</tp:taxon-authority><tp:taxon-status xmlns:xlink="http://www.w3.org/1999/xlink" xlink:type="simple">new to New Brunswick</tp:taxon-status></tp:nomenclature><tp:treatment-sec sec-type="Note"><title>Note.</title><p>This transcontinental Canadian species appears to be associated with <italic><tp:taxon-name>Populus tremuloides</tp:taxon-name></italic> (<xref ref-type="bibr" rid="B15">Bright 1993</xref>).</p></tp:treatment-sec><tp:treatment-sec sec-type="Specimen data"><title>Specimen data.</title><p><bold>New Brunswick:</bold> Carleton County, Meduxnekeag Valley Nature Preserve, <named-content xmlns:xlink="http://www.w3.org/1999/xlink" content-type="dwc:verbatimCoordinates" xlink:type="simple">46.1907°N, 67.6740°W</named-content>, 3–17.vii.2012, C. Alderson &amp; V. Webster, Lindgren trap in <italic><tp:taxon-name>Populus tremuloides</tp:taxon-name></italic> canopy (3, AFC; 3, RWC); Sunbury County, Gilbert Island, <named-content xmlns:xlink="http://www.w3.org/1999/xlink" content-type="dwc:verbatimCoordinates" xlink:type="simple">45.8770°N, 66.2954°W</named-content>, 11–29.vi–11.2012, 11–25.vii.2012, 25.vii–8.viii.2012, 8–21.viii.2012 Lindgren traps in <italic><tp:taxon-name>Populus tremuloides</tp:taxon-name></italic> canopy, C. Alderson, C. Hughes &amp; V. Webster (4, AFC; 1, NBM; 5, RWC); York County, 15 km W of Tracy, off Rt. 645, <named-content xmlns:xlink="http://www.w3.org/1999/xlink" content-type="dwc:verbatimCoordinates" xlink:type="simple">45.6848°N, 66.8821°W</named-content>, 16–30.vi.2010, Lindgren funnel trap, R. Webster &amp; C. MacKay (1, RWC).</p><!--PageBreak--></tp:treatment-sec><ref-list><ref id="B15"><mixed-citation xmlns:xlink="http://www.w3.org/1999/xlink" xlink:type="simple"><person-group><name name-style="western"><surname>Bright</surname><given-names>DE</given-names></name></person-group> (<year>1993</year>) <source>The insects and arachnids of Canada. Part 21. The weevils of Canada and Alaska. 1. Coleoptera: Curculionidea, excluding Scolytidae and Curculionidae. <italic>Agriculture Canada Publication</italic> 1882: 217 pp.</source></mixed-citation></ref></ref-list></tp:taxon-treatment>
