# Supplementary material for: New Curculionoidea (Coleoptera) records for Canada
Source: Zookeys. 2013 Jun 13;(309):13–48. doi: 10.3897/zookeys.309.4667 (PMC3689125; doi:10.3897/zookeys.309.4667)
Supplement: XML Treatment for Trigonorhinus tomentosus tomentosus [file zookeys.309.4667-treatment4.xml]

<!DOCTYPE tp:taxon-treatment
  PUBLIC "-//TaxonX//DTD Taxonomic Treatment Publishing DTD v0 20100105//EN" "tax-treatment-NSO.dtd">
<tp:taxon-treatment xmlns:tp="http://www.plazi.org/taxpub"><tp:treatment-meta><mixed-citation publication-type="journal"><person-group><name><surname>Douglas</surname><given-names>Hume</given-names></name><name><surname>Bouchard</surname><given-names>Patrice</given-names></name><name><surname>Anderson</surname><given-names>Robert S.</given-names></name><name><surname>de Tonnancour</surname><given-names>Pierre</given-names></name><name><surname>Vigneault</surname><given-names>Robert</given-names></name><name><surname>Webster</surname><given-names>Reginald P.</given-names></name></person-group><article-title>New Curculionoidea (Coleoptera) records for Canada</article-title><source>Zookeys</source><day>13</day><month>6</month><year>2013</year><volume>2013</volume><issue>309</issue><fpage>13</fpage><lpage>48</lpage><pub-id pub-id-type="doi">10.3897/zookeys.309.4667</pub-id></mixed-citation></tp:treatment-meta><tp:nomenclature><tp:taxon-name>
                            <tp:taxon-name-part taxon-name-part-type="genus">Trigonorhinus</tp:taxon-name-part>
                            <tp:taxon-name-part taxon-name-part-type="species">tomentosus</tp:taxon-name-part>
                            <tp:taxon-name-part taxon-name-part-type="subspecies">tomentosus</tp:taxon-name-part>
                        </tp:taxon-name><tp:taxon-authority>(Say, 1826)</tp:taxon-authority><tp:taxon-status xmlns:xlink="http://www.w3.org/1999/xlink" xlink:type="simple">new to Quebec</tp:taxon-status></tp:nomenclature><tp:treatment-sec sec-type="Note"><title>Note.</title><p>This native species was only recorded in Canada from Ontario by <xref ref-type="bibr" rid="B41">McNamara (1991)</xref>.</p></tp:treatment-sec><tp:treatment-sec sec-type="Specimen data"><title>Specimen data.</title><p><bold>Quebec:</bold> Montreal, 23.vii.1967, E. J. Kiteley (1, CNCI); Montreal, Sainte- Anne-de-Bellevue, 5.ix.1967, W. Boyle (1, LEMQ; 1, CMNC); Montreal, 21.viii.1968 (1, CNCI); Montreal, 26.viii.1968 (2, CNCI); MRC Vaudreuil-Soulanges, Rigaud (4 mi. S.E.), 4.vii.1972, C. Boyle (1, LEMQ); RCM Le Haut-Saint-Laurent, Cairnside, 29.viii.1981 (1, CNCI); MRC Vaudreuil-Soulanges, Notre-Dame-de-l’Île-Perrot, 27.v.2011 (13:00), 10.vi.2011 (17:00), 2.vii.2011 (15:00), swept from grasses, swept from <italic><tp:taxon-name>Scirpus</tp:taxon-name></italic> sp., ex. flowers of <italic><tp:taxon-name>Lythrum salicaria</tp:taxon-name></italic>, P. de Tonnancour (5, CPTO); Montreal, Sainte-Anne-de-Bellevue, 24.viii.2011 (13:00), swept from <italic><tp:taxon-name>Ambrosia artemisiifolia</tp:taxon-name></italic>, P. de Tonnancour (3, CPTO); Montreal, Sainte-Anne-de-Bellevue, 12.ix.2011 (12:00), swept from <italic><tp:taxon-name>Ambrosia artemisiifolia</tp:taxon-name></italic>, P. de Tonnancour (1, CPTO); Montreal, Sainte-Anne-de-Bellevue, 5.vii.2012 (13:00), swept from forbs, P. de Tonnancour (1, CPTO).</p></tp:treatment-sec><ref-list><ref id="B41"><mixed-citation xmlns:xlink="http://www.w3.org/1999/xlink" xlink:type="simple"><person-group><name name-style="western"><surname>McNamara</surname><given-names>J</given-names></name></person-group> (<year>1991</year>) <source>Superfamily Curculionoidea. In Bousquet Y (ed) Checklist of the beetles of Canada and Alaska. Agriculture Canada, Ottawa, 323–365.</source></mixed-citation></ref></ref-list></tp:taxon-treatment>
