# Supplementary material for: New Curculionoidea (Coleoptera) records for Canada
Source: Zookeys. 2013 Jun 13;(309):13–48. doi: 10.3897/zookeys.309.4667 (PMC3689125; doi:10.3897/zookeys.309.4667)
Supplement: XML Treatment for Eusphyrus walshii [file zookeys.309.4667-treatment6.xml]

<!DOCTYPE tp:taxon-treatment
  PUBLIC "-//TaxonX//DTD Taxonomic Treatment Publishing DTD v0 20100105//EN" "tax-treatment-NSO.dtd">
<tp:taxon-treatment xmlns:tp="http://www.plazi.org/taxpub"><tp:treatment-meta><mixed-citation publication-type="journal"><person-group><name><surname>Douglas</surname><given-names>Hume</given-names></name><name><surname>Bouchard</surname><given-names>Patrice</given-names></name><name><surname>Anderson</surname><given-names>Robert S.</given-names></name><name><surname>de Tonnancour</surname><given-names>Pierre</given-names></name><name><surname>Vigneault</surname><given-names>Robert</given-names></name><name><surname>Webster</surname><given-names>Reginald P.</given-names></name></person-group><article-title>New Curculionoidea (Coleoptera) records for Canada</article-title><source>Zookeys</source><day>13</day><month>6</month><year>2013</year><volume>2013</volume><issue>309</issue><fpage>13</fpage><lpage>48</lpage><pub-id pub-id-type="doi">10.3897/zookeys.309.4667</pub-id></mixed-citation></tp:treatment-meta><tp:nomenclature><tp:taxon-name>
                            <tp:taxon-name-part taxon-name-part-type="genus">Eusphyrus</tp:taxon-name-part>
                            <tp:taxon-name-part taxon-name-part-type="species">walshii</tp:taxon-name-part>
                        </tp:taxon-name><tp:taxon-authority>LeConte, 1876</tp:taxon-authority><tp:taxon-status xmlns:xlink="http://www.w3.org/1999/xlink" xlink:type="simple">new data supporting first records for Quebec</tp:taxon-status></tp:nomenclature><tp:treatment-sec sec-type="Note"><title>Note.</title><p>This species was recorded “from Quebec to Florida, west to Michigan and eastern Texas” by <xref ref-type="bibr" rid="B49">Valentine (1999</xref>, not <xref ref-type="bibr" rid="B41">McNamara 1991</xref>) without specific details about its distribution within Quebec. We provide data on the occurence of this species in Quebec for the first time.</p></tp:treatment-sec><tp:treatment-sec sec-type="Specimen data"><title>Specimen data.</title><p><bold>Quebec:</bold> MRC Les Collines-de-l’Outaouais Luskville, Chemin Pilon, 24.vi.2001, C. Chantal (1, CCCH); MRC Marguerite-D’Youville, Varennes (Verchères), 9.ix.2002, C. Chantal (1, CCCH); Longueuil, St-Bruno-de-Montarville, <named-content xmlns:xlink="http://www.w3.org/1999/xlink" content-type="dwc:verbatimCoordinates" xlink:type="simple">45.588°N, 73.303°W</named-content>, 22–29.vii.2008, Projet Défense Nationale, Site 1 Parcelle 4, érablière à caryer, Sante trap, Propylene 100%, 2008-3-1437 (1, CNCI); MRC Vaudreuil-Soulanges, Rigaud, 1.vii.1993 (15: 00), beaten from dead branch of <italic><tp:taxon-name>Carya ovata</tp:taxon-name></italic>, P. de Tonnancour (1, CPTO); Montreal, Ste-Anne-de-Bellevue, 5.vii.2012 (15:00) on <italic><tp:taxon-name>Ulmus americana</tp:taxon-name></italic>, P. de Tonnancour (1, CPTO); MRC Marguerite-D’Youville, Contrecoeur, 7.vii.2012, dead branch of <italic><tp:taxon-name>Salix</tp:taxon-name></italic> sp., P. de Tonnancour (1, CPTO).</p></tp:treatment-sec><ref-list><ref id="B49"><mixed-citation xmlns:xlink="http://www.w3.org/1999/xlink" xlink:type="simple"><person-group><name name-style="western"><surname>Valentine</surname><given-names>BD</given-names></name></person-group> (<year>1999</year>) <article-title>A review of Nearctic and some related Anthribidae (Coleoptera).</article-title><source>Insecta Mundi</source><volume>12</volume>: <fpage>251</fpage>-<lpage>296</lpage>.</mixed-citation></ref><ref id="B41"><mixed-citation xmlns:xlink="http://www.w3.org/1999/xlink" xlink:type="simple"><person-group><name name-style="western"><surname>McNamara</surname><given-names>J</given-names></name></person-group> (<year>1991</year>) <source>Superfamily Curculionoidea. In Bousquet Y (ed) Checklist of the beetles of Canada and Alaska. Agriculture Canada, Ottawa, 323–365.</source></mixed-citation></ref></ref-list></tp:taxon-treatment>
