# Supplementary material for: New Curculionoidea (Coleoptera) records for Canada
Source: Zookeys. 2013 Jun 13;(309):13–48. doi: 10.3897/zookeys.309.4667 (PMC3689125; doi:10.3897/zookeys.309.4667)
Supplement: XML Treatment for Ischnopterapion (Ischnopterapion) loti [file zookeys.309.4667-treatment9.xml]

<!DOCTYPE tp:taxon-treatment
  PUBLIC "-//TaxonX//DTD Taxonomic Treatment Publishing DTD v0 20100105//EN" "tax-treatment-NSO.dtd">
<tp:taxon-treatment xmlns:tp="http://www.plazi.org/taxpub"><tp:treatment-meta><mixed-citation publication-type="journal"><person-group><name><surname>Douglas</surname><given-names>Hume</given-names></name><name><surname>Bouchard</surname><given-names>Patrice</given-names></name><name><surname>Anderson</surname><given-names>Robert S.</given-names></name><name><surname>de Tonnancour</surname><given-names>Pierre</given-names></name><name><surname>Vigneault</surname><given-names>Robert</given-names></name><name><surname>Webster</surname><given-names>Reginald P.</given-names></name></person-group><article-title>New Curculionoidea (Coleoptera) records for Canada</article-title><source>Zookeys</source><day>13</day><month>6</month><year>2013</year><volume>2013</volume><issue>309</issue><fpage>13</fpage><lpage>48</lpage><pub-id pub-id-type="doi">10.3897/zookeys.309.4667</pub-id></mixed-citation></tp:treatment-meta><tp:nomenclature><tp:taxon-name>
                            <tp:taxon-name-part taxon-name-part-type="genus">Ischnopterapion</tp:taxon-name-part>
                            (<tp:taxon-name-part taxon-name-part-type="subgenus">Ischnopterapion</tp:taxon-name-part>)
                            <tp:taxon-name-part taxon-name-part-type="species">loti</tp:taxon-name-part>
                        </tp:taxon-name><tp:taxon-authority>(Kirby, 1808)</tp:taxon-authority><tp:taxon-status xmlns:xlink="http://www.w3.org/1999/xlink" xlink:type="simple">new to Canada</tp:taxon-status></tp:nomenclature><tp:treatment-sec sec-type="Note"><title>Note.</title><p>This adventive species is broadly distributed in the Palaearctic Region (<xref ref-type="bibr" rid="B2">Alonso-Zarazaga 2011</xref>). In Canada it feeds on the introduced weed <italic><tp:taxon-name>Lotus corniculatus</tp:taxon-name></italic> L. (<tp:taxon-name>Fabaceae</tp:taxon-name>) which is common in eastern Canada and British Columbia (<xref ref-type="bibr" rid="B47">Turkington and Franko 1980</xref>). This species may be more widespread in Canada than presently documented because extensive surveys have not been conducted.</p></tp:treatment-sec><tp:treatment-sec sec-type="Specimen data"><title>Specimen data.</title><p><bold>Quebec:</bold> MRC Vaudreuil-Soulanges, Ville de l’Île-Perrot, 17.v.2011, swept from <italic><tp:taxon-name>Lotus corniculatus</tp:taxon-name></italic>, P. de Tonnancour (2, CNCI; 17, CPTO); MRC Vaudreuil-Soulanges, Ville de l’Île-Perrot, 18.v.2011, swept from <italic><tp:taxon-name>Hesperis matronalis</tp:taxon-name></italic>, P. de Tonnancour (5, CPTO).</p></tp:treatment-sec><ref-list><ref id="B2"><mixed-citation xmlns:xlink="http://www.w3.org/1999/xlink" xlink:type="simple"><person-group><name name-style="western"><surname>Alonso-Zarazaga</surname><given-names>MA</given-names></name></person-group> (<year>2011</year>) <source>Family Apionidae Schoenherr, 1823. In: Löbl I, Smetana A. (Eds) Catalogue of Palaearctic Coleoptera. Volume 7. Curculionoidea I. Apollo Books, Stenstrup, 148–176.</source></mixed-citation></ref><ref id="B47"><mixed-citation xmlns:xlink="http://www.w3.org/1999/xlink" xlink:type="simple"><person-group><name name-style="western"><surname>Turkington</surname><given-names>R</given-names></name><name name-style="western"><surname>Franko</surname><given-names>GD</given-names></name></person-group> (<year>1980</year>) <article-title>The biology of Canadian weeds. 41. <italic>Lotus corniculatus</italic> L.</article-title><source>Canadian Journal of Plant Science</source><volume>60</volume>: <fpage>965</fpage>-<lpage>979</lpage>. doi: <ext-link ext-link-type="uri" xlink:href="http://dx.doi.org/10.4141/cjps80-140" xlink:type="simple">10.4141/cjps80-140</ext-link></mixed-citation></ref></ref-list></tp:taxon-treatment>
