# Supplementary material for: New Curculionoidea (Coleoptera) records for Canada
Source: Zookeys. 2013 Jun 13;(309):13–48. doi: 10.3897/zookeys.309.4667 (PMC3689125; doi:10.3897/zookeys.309.4667)
Supplement: XML Treatment for Stenopterapion meliloti [file zookeys.309.4667-treatment10.xml]

<!DOCTYPE tp:taxon-treatment
  PUBLIC "-//TaxonX//DTD Taxonomic Treatment Publishing DTD v0 20100105//EN" "tax-treatment-NSO.dtd">
<tp:taxon-treatment xmlns:tp="http://www.plazi.org/taxpub"><tp:treatment-meta><mixed-citation publication-type="journal"><person-group><name><surname>Douglas</surname><given-names>Hume</given-names></name><name><surname>Bouchard</surname><given-names>Patrice</given-names></name><name><surname>Anderson</surname><given-names>Robert S.</given-names></name><name><surname>de Tonnancour</surname><given-names>Pierre</given-names></name><name><surname>Vigneault</surname><given-names>Robert</given-names></name><name><surname>Webster</surname><given-names>Reginald P.</given-names></name></person-group><article-title>New Curculionoidea (Coleoptera) records for Canada</article-title><source>Zookeys</source><day>13</day><month>6</month><year>2013</year><volume>2013</volume><issue>309</issue><fpage>13</fpage><lpage>48</lpage><pub-id pub-id-type="doi">10.3897/zookeys.309.4667</pub-id></mixed-citation></tp:treatment-meta><tp:nomenclature><tp:taxon-name>
                            <tp:taxon-name-part taxon-name-part-type="genus">Stenopterapion</tp:taxon-name-part>
                            <tp:taxon-name-part taxon-name-part-type="species">meliloti</tp:taxon-name-part>
                        </tp:taxon-name><tp:taxon-authority>(Kirby, 1808)</tp:taxon-authority><tp:taxon-status xmlns:xlink="http://www.w3.org/1999/xlink" xlink:type="simple">new to Canada</tp:taxon-status></tp:nomenclature><tp:treatment-sec sec-type="Note"><title>Note.</title><p>This adventive species is broadly distributed in the Palaearctic Region (<xref ref-type="bibr" rid="B2">Alonso-Zarazaga 2011</xref>). In Canada it feeds on the introduced weed <italic><tp:taxon-name>Melilotus alba</tp:taxon-name></italic> Desr. which is common across Canada (<xref ref-type="bibr" rid="B48">Turkington et al. 1978</xref>). This species may be more widespread in Canada than presently documented because extensive surveys have not been conducted.</p></tp:treatment-sec><tp:treatment-sec sec-type="Specimen data"><title>Specimen data.</title><p><bold>Quebec:</bold> MRC La Vallée-du-Richelieu, Mont-Saint-Hilaire, 7.vi., 23.vi.2004, 18.viii.2007, H. Miquet-Sage (3, CHMS); MRC Vaudreuil-Soulanges, Notre-Dame-de-l’Île-Perrot, 2.iv.2007, 12.v.2011 (13:00), 17.v.2011, 10.vi.2011, 14.ix.2011, 19.iv.2012 (13:00), under bark of <italic><tp:taxon-name>Pinus strobus</tp:taxon-name></italic>, swept from <italic><tp:taxon-name>Melilotus alba</tp:taxon-name></italic>, P. de Tonnancour (2, CNCI; 29, CPTO).</p></tp:treatment-sec><ref-list><ref id="B2"><mixed-citation xmlns:xlink="http://www.w3.org/1999/xlink" xlink:type="simple"><person-group><name name-style="western"><surname>Alonso-Zarazaga</surname><given-names>MA</given-names></name></person-group> (<year>2011</year>) <source>Family Apionidae Schoenherr, 1823. In: Löbl I, Smetana A. (Eds) Catalogue of Palaearctic Coleoptera. Volume 7. Curculionoidea I. Apollo Books, Stenstrup, 148–176.</source></mixed-citation></ref><ref id="B48"><mixed-citation xmlns:xlink="http://www.w3.org/1999/xlink" xlink:type="simple"><person-group><name name-style="western"><surname>Turkington</surname><given-names>R</given-names></name><name name-style="western"><surname>Cavers</surname><given-names>PB</given-names></name><name name-style="western"><surname>Rempel</surname><given-names>E</given-names></name></person-group> (<year>1978</year>) <article-title>The biology of Canadian weeds. 29. <italic>Melilotus alba</italic> Desr. and <italic>M. officinalis</italic> (L.) Lam.</article-title><source>Canadian Journal of Plant Science</source><volume>58</volume>: <fpage>523</fpage>-<lpage>537</lpage>. doi: <ext-link ext-link-type="uri" xlink:href="http://dx.doi.org/10.4141/cjps78-078" xlink:type="simple">10.4141/cjps78-078</ext-link></mixed-citation></ref></ref-list></tp:taxon-treatment>
