# Supplementary material for: New Curculionoidea (Coleoptera) records for Canada
Source: Zookeys. 2013 Jun 13;(309):13–48. doi: 10.3897/zookeys.309.4667 (PMC3689125; doi:10.3897/zookeys.309.4667)
Supplement: XML Treatment for Trichapion nigrum [file zookeys.309.4667-treatment11.xml]

<!DOCTYPE tp:taxon-treatment
  PUBLIC "-//TaxonX//DTD Taxonomic Treatment Publishing DTD v0 20100105//EN" "tax-treatment-NSO.dtd">
<tp:taxon-treatment xmlns:tp="http://www.plazi.org/taxpub"><tp:treatment-meta><mixed-citation publication-type="journal"><person-group><name><surname>Douglas</surname><given-names>Hume</given-names></name><name><surname>Bouchard</surname><given-names>Patrice</given-names></name><name><surname>Anderson</surname><given-names>Robert S.</given-names></name><name><surname>de Tonnancour</surname><given-names>Pierre</given-names></name><name><surname>Vigneault</surname><given-names>Robert</given-names></name><name><surname>Webster</surname><given-names>Reginald P.</given-names></name></person-group><article-title>New Curculionoidea (Coleoptera) records for Canada</article-title><source>Zookeys</source><day>13</day><month>6</month><year>2013</year><volume>2013</volume><issue>309</issue><fpage>13</fpage><lpage>48</lpage><pub-id pub-id-type="doi">10.3897/zookeys.309.4667</pub-id></mixed-citation></tp:treatment-meta><tp:nomenclature><tp:taxon-name>
                            <tp:taxon-name-part taxon-name-part-type="genus">Trichapion</tp:taxon-name-part>
                            <tp:taxon-name-part taxon-name-part-type="species">nigrum</tp:taxon-name-part>
                        </tp:taxon-name><tp:taxon-authority>(Herbst, 1797)</tp:taxon-authority><tp:taxon-status xmlns:xlink="http://www.w3.org/1999/xlink" xlink:type="simple">new to Ontario and Quebec</tp:taxon-status></tp:nomenclature><tp:treatment-sec sec-type="Note"><title>Note.</title><p>This native species was newly recorded in Canada in New Brunswick by <xref ref-type="bibr" rid="B38">Majka et al. (2007a)</xref> and feeds on the seeds of <italic><tp:taxon-name>Robinia pseudoacacia</tp:taxon-name></italic> L. (<tp:taxon-name>Fabaceae</tp:taxon-name>). That the first specimen was collected over 50 years ago, that the host is widespread, and that this tribe has received little taxonomic attention, all suggest that this species may be more widespread than known.</p></tp:treatment-sec><tp:treatment-sec sec-type="Specimen data"><title>Specimen data.</title><p><bold>Ontario:</bold> Simcoe Co., Cookstown, Lake Simcoe, 11.vi.1962, S62-1237-01, <italic><tp:taxon-name>Robinia pseudoacacia</tp:taxon-name></italic>, F. I. S. (1, CNCI); <bold>Quebec:</bold> MRC Vaudreuil-Soulanges, Ville de l’Île-Perrot, 21.vi.2011 (14:00) beaten from <italic><tp:taxon-name>Robinia pseudoacacia</tp:taxon-name></italic>, P. de Tonnancour (2, CNCI; 1, CPTO); MRC Vaudreuil-Soulanges, Ville de l’Île-Perrot, 1.vii.2011 (18:00) beaten from <italic><tp:taxon-name>Robinia pseudoacacia</tp:taxon-name></italic>, P. de Tonnancour (14, CNCI).</p></tp:treatment-sec><ref-list><ref id="B38"><mixed-citation xmlns:xlink="http://www.w3.org/1999/xlink" xlink:type="simple"><person-group><name name-style="western"><surname>Majka</surname><given-names>CG</given-names></name><name name-style="western"><surname>Anderson</surname><given-names>RS</given-names></name><name name-style="western"><surname>McAlpine</surname><given-names>DF</given-names></name><name name-style="western"><surname>Webster</surname><given-names>RP</given-names></name></person-group> (<year>2007a</year>) <article-title>The weevils (Coleoptera: Curculionoidea) of the Maritime Provinces of Canada, I: New records from New Brunswick.</article-title><source>The Canadian Entomologist</source><volume>139</volume>: <fpage>378</fpage>-<lpage>396</lpage>. doi: <ext-link ext-link-type="uri" xlink:href="http://dx.doi.org/10.4039/n06-008" xlink:type="simple">10.4039/n06-008</ext-link></mixed-citation></ref></ref-list></tp:taxon-treatment>
