# Supplementary material for: New Curculionoidea (Coleoptera) records for Canada
Source: Zookeys. 2013 Jun 13;(309):13–48. doi: 10.3897/zookeys.309.4667 (PMC3689125; doi:10.3897/zookeys.309.4667)
Supplement: XML Treatment for Trichapion porcatum [file zookeys.309.4667-treatment12.xml]

<!DOCTYPE tp:taxon-treatment
  PUBLIC "-//TaxonX//DTD Taxonomic Treatment Publishing DTD v0 20100105//EN" "tax-treatment-NSO.dtd">
<tp:taxon-treatment xmlns:tp="http://www.plazi.org/taxpub"><tp:treatment-meta><mixed-citation publication-type="journal"><person-group><name><surname>Douglas</surname><given-names>Hume</given-names></name><name><surname>Bouchard</surname><given-names>Patrice</given-names></name><name><surname>Anderson</surname><given-names>Robert S.</given-names></name><name><surname>de Tonnancour</surname><given-names>Pierre</given-names></name><name><surname>Vigneault</surname><given-names>Robert</given-names></name><name><surname>Webster</surname><given-names>Reginald P.</given-names></name></person-group><article-title>New Curculionoidea (Coleoptera) records for Canada</article-title><source>Zookeys</source><day>13</day><month>6</month><year>2013</year><volume>2013</volume><issue>309</issue><fpage>13</fpage><lpage>48</lpage><pub-id pub-id-type="doi">10.3897/zookeys.309.4667</pub-id></mixed-citation></tp:treatment-meta><tp:nomenclature><tp:taxon-name>
                            <tp:taxon-name-part taxon-name-part-type="genus">Trichapion</tp:taxon-name-part>
                            <tp:taxon-name-part taxon-name-part-type="species">porcatum</tp:taxon-name-part>
                        </tp:taxon-name><tp:taxon-authority>(Boheman, 1839)</tp:taxon-authority><tp:taxon-status xmlns:xlink="http://www.w3.org/1999/xlink" xlink:type="simple">new to Quebec</tp:taxon-status></tp:nomenclature><tp:treatment-sec sec-type="Note"><title>Note.</title><p>This native species was recorded from Ontario by <xref ref-type="bibr" rid="B41">McNamara (1991)</xref> and from New Brunswick by <xref ref-type="bibr" rid="B51">Webster et al. (2012)</xref>.</p><!--PageBreak--></tp:treatment-sec><tp:treatment-sec sec-type="Specimen data"><title>Specimen data.</title><p><bold>Quebec:</bold> Gatineau, Queens Park, 9.vii.2011 (19:00) beaten from <italic><tp:taxon-name>Desmodium canadense</tp:taxon-name></italic>, P. de Tonnancour (2, CNCI; 1, CPTO); MRC Vaudreuil-Soulanges, Ville de l’Île-Perrot, 21.vi.2011 (14:00) beaten from <italic><tp:taxon-name>Robinia pseudoacacia</tp:taxon-name></italic>, P. de Tonnancour (1, CPTO).</p></tp:treatment-sec><ref-list><ref id="B41"><mixed-citation xmlns:xlink="http://www.w3.org/1999/xlink" xlink:type="simple"><person-group><name name-style="western"><surname>McNamara</surname><given-names>J</given-names></name></person-group> (<year>1991</year>) <source>Superfamily Curculionoidea. In Bousquet Y (ed) Checklist of the beetles of Canada and Alaska. Agriculture Canada, Ottawa, 323–365.</source></mixed-citation></ref><ref id="B51"><mixed-citation xmlns:xlink="http://www.w3.org/1999/xlink" xlink:type="simple"><person-group><name name-style="western"><surname>Webster</surname><given-names>RP</given-names></name><name name-style="western"><surname>Anderson</surname><given-names>RS</given-names></name><name name-style="western"><surname>Sweeney</surname><given-names>JD</given-names></name><name name-style="western"><surname>DeMerchant</surname><given-names>I</given-names></name></person-group> (<year>2012</year>) <article-title>New Coleoptera records from New Brunswick, Canada: Anthribidae, Brentidae, Dryophthoridae, Brachyceridae, and Curculionidae, with additions to the fauna of Quebec, Nova Scotia and Prince Edward Island.</article-title><source>ZooKeys</source><volume>179</volume>: <fpage>349</fpage>-<lpage>406</lpage>. doi: <ext-link ext-link-type="uri" xlink:href="http://dx.doi.org/10.3897/zookeys.179.2626" xlink:type="simple">10.3897/zookeys.179.2626</ext-link></mixed-citation></ref></ref-list></tp:taxon-treatment>
