# Supplementary material for: New Curculionoidea (Coleoptera) records for Canada
Source: Zookeys. 2013 Jun 13;(309):13–48. doi: 10.3897/zookeys.309.4667 (PMC3689125; doi:10.3897/zookeys.309.4667)
Supplement: XML Treatment for Nanophyes marmoratus marmoratus [file zookeys.309.4667-treatment13.xml]

<!DOCTYPE tp:taxon-treatment
  PUBLIC "-//TaxonX//DTD Taxonomic Treatment Publishing DTD v0 20100105//EN" "tax-treatment-NSO.dtd">
<tp:taxon-treatment xmlns:tp="http://www.plazi.org/taxpub"><tp:treatment-meta><mixed-citation publication-type="journal"><person-group><name><surname>Douglas</surname><given-names>Hume</given-names></name><name><surname>Bouchard</surname><given-names>Patrice</given-names></name><name><surname>Anderson</surname><given-names>Robert S.</given-names></name><name><surname>de Tonnancour</surname><given-names>Pierre</given-names></name><name><surname>Vigneault</surname><given-names>Robert</given-names></name><name><surname>Webster</surname><given-names>Reginald P.</given-names></name></person-group><article-title>New Curculionoidea (Coleoptera) records for Canada</article-title><source>Zookeys</source><day>13</day><month>6</month><year>2013</year><volume>2013</volume><issue>309</issue><fpage>13</fpage><lpage>48</lpage><pub-id pub-id-type="doi">10.3897/zookeys.309.4667</pub-id></mixed-citation></tp:treatment-meta><tp:nomenclature><tp:taxon-name>
                            <tp:taxon-name-part taxon-name-part-type="genus">Nanophyes</tp:taxon-name-part>
                            <tp:taxon-name-part taxon-name-part-type="species">marmoratus</tp:taxon-name-part>
                            <tp:taxon-name-part taxon-name-part-type="subspecies">marmoratus</tp:taxon-name-part>
                        </tp:taxon-name><tp:taxon-authority>(Goeze, 1777)</tp:taxon-authority><tp:taxon-status xmlns:xlink="http://www.w3.org/1999/xlink" xlink:type="simple">new to Ontario and Quebec</tp:taxon-status></tp:nomenclature><tp:treatment-sec sec-type="Note"><title>Note.</title><p>This species was introduced to New York State for the biological control of purple loosestrife, <italic><tp:taxon-name>Lythrum salicaria</tp:taxon-name></italic> L. (<tp:taxon-name>Lythraceae</tp:taxon-name>) (<xref ref-type="bibr" rid="B5">Anderson 2003</xref>).It is likely that the new Ontario and Quebec records represent natural dispersal from the adjacent northern USA.</p></tp:treatment-sec><tp:treatment-sec sec-type="Specimen data"><title>Specimen data.</title><p><bold>Ontario:</bold> Lanark Co., Packenham, 10.ix.2012, on <italic><tp:taxon-name>Lythrum salicaria</tp:taxon-name></italic>, E. St-Louis (1, CNCI); <bold>Quebec:</bold> MRC Vaudreuil-Soulanges, Saint-Lazare, 3.vi.2011, 1.ix.2011, swept or beaten from <italic><tp:taxon-name>Lythrum salicaria</tp:taxon-name></italic>, P. de Tonnancour (2, CPTO); MRC Vaudreuil-Soulanges, Notre-Dame-de-l’Île-Perrot, 19.v., 22.v., 30.v., 31.v.2011, 2.vi.2011, 2.vii.2011 (15:00), 29.viii.2011, 2.ix.2011, 1.vi.2012, all beaten or swept from <italic><tp:taxon-name>Lythrum salicaria</tp:taxon-name></italic>, P. de Tonnancour (18, CPTO; 23 CNCI); MRC Vaudreuil-Soulanges, Mt. Rigaud, 19.iv.2012, beaten from <italic><tp:taxon-name>Salix</tp:taxon-name></italic> sp., P. de Tonnancour (1, CPTO); MRC Les Collines-de-l’Outaouais, Bristol, Knox Landing Road, sand pit, 26.v.2012, on <italic><tp:taxon-name>Lythrum salicaria</tp:taxon-name></italic>, S. Laplante (2, CNCI).</p></tp:treatment-sec><ref-list><ref id="B5"><mixed-citation xmlns:xlink="http://www.w3.org/1999/xlink" xlink:type="simple"><person-group><name name-style="western"><surname>Anderson</surname><given-names>RS</given-names></name></person-group> (<year>2003</year>) <article-title><italic>Pseudotychius watsoni</italic> Blatchley (Curculionoidea; Nanophyidae) new to Canada.</article-title><source>The Coleopterists Bulletin</source><volume>57</volume>: <fpage>110</fpage>-<lpage>122</lpage>. doi: <ext-link ext-link-type="uri" xlink:href="http://dx.doi.org/10.1649/0010-065X(2003)057[0110:SN]2.0.CO;2" xlink:type="simple">10.1649/0010-065X(2003)057[0110:SN]2.0.CO;2</ext-link></mixed-citation></ref></ref-list></tp:taxon-treatment>
