# Supplementary material for: New Curculionoidea (Coleoptera) records for Canada
Source: Zookeys. 2013 Jun 13;(309):13–48. doi: 10.3897/zookeys.309.4667 (PMC3689125; doi:10.3897/zookeys.309.4667)
Supplement: XML Treatment for Sphenophorus incongruus [file zookeys.309.4667-treatment14.xml]

<!DOCTYPE tp:taxon-treatment
  PUBLIC "-//TaxonX//DTD Taxonomic Treatment Publishing DTD v0 20100105//EN" "tax-treatment-NSO.dtd">
<tp:taxon-treatment xmlns:tp="http://www.plazi.org/taxpub"><tp:treatment-meta><mixed-citation publication-type="journal"><person-group><name><surname>Douglas</surname><given-names>Hume</given-names></name><name><surname>Bouchard</surname><given-names>Patrice</given-names></name><name><surname>Anderson</surname><given-names>Robert S.</given-names></name><name><surname>de Tonnancour</surname><given-names>Pierre</given-names></name><name><surname>Vigneault</surname><given-names>Robert</given-names></name><name><surname>Webster</surname><given-names>Reginald P.</given-names></name></person-group><article-title>New Curculionoidea (Coleoptera) records for Canada</article-title><source>Zookeys</source><day>13</day><month>6</month><year>2013</year><volume>2013</volume><issue>309</issue><fpage>13</fpage><lpage>48</lpage><pub-id pub-id-type="doi">10.3897/zookeys.309.4667</pub-id></mixed-citation></tp:treatment-meta><tp:nomenclature><tp:taxon-name>
                            <tp:taxon-name-part taxon-name-part-type="genus">Sphenophorus</tp:taxon-name-part>
                            <tp:taxon-name-part taxon-name-part-type="species">incongruus</tp:taxon-name-part>
                        </tp:taxon-name><tp:taxon-authority>Chittenden, 1905</tp:taxon-authority><tp:taxon-status xmlns:xlink="http://www.w3.org/1999/xlink" xlink:type="simple">new to Quebec</tp:taxon-status></tp:nomenclature><tp:treatment-sec sec-type="Note"><title>Note.</title><p>This native species was recorded from Ontario by <xref ref-type="bibr" rid="B41">McNamara (1991)</xref>, and is associated with great rush, <italic><tp:taxon-name>Schoenoplectus tabernaemontani</tp:taxon-name></italic> (C.C.Gmel.) Palla, in wetlands (<xref ref-type="bibr" rid="B50">Vaurie 1951</xref>).</p></tp:treatment-sec><tp:treatment-sec sec-type="Specimen data"><title>Specimen data.</title><p><bold>Quebec:</bold> MRC Deux-Montagnes, Oka, Parc national d’Oka, 7.iv.1991, under stone, lakeside, P. de Tonnancour (1, CPTO); MRC Deux-Montagnes, Oka, Parc Paul-Sauvé, 9.v.1993, 13.v.1994, P. Vigneault (2, CRVI).</p><!--PageBreak--></tp:treatment-sec><ref-list><ref id="B41"><mixed-citation xmlns:xlink="http://www.w3.org/1999/xlink" xlink:type="simple"><person-group><name name-style="western"><surname>McNamara</surname><given-names>J</given-names></name></person-group> (<year>1991</year>) <source>Superfamily Curculionoidea. In Bousquet Y (ed) Checklist of the beetles of Canada and Alaska. Agriculture Canada, Ottawa, 323–365.</source></mixed-citation></ref><ref id="B50"><mixed-citation xmlns:xlink="http://www.w3.org/1999/xlink" xlink:type="simple"><person-group><name name-style="western"><surname>Vaurie</surname><given-names>P</given-names></name></person-group> (<year>1951</year>) <article-title>Revision of the genus <italic>Calendra</italic> (formerly <italic>Sphenophorus</italic>) in the United States and Mexico (Coleoptera, Curculionidae).</article-title><source>Bulletin of the American Museum of Natural History</source><volume>98</volume>: <fpage>33</fpage>-<lpage>186</lpage>.</mixed-citation></ref></ref-list></tp:taxon-treatment>
