# Supplementary material for: New Curculionoidea (Coleoptera) records for Canada
Source: Zookeys. 2013 Jun 13;(309):13–48. doi: 10.3897/zookeys.309.4667 (PMC3689125; doi:10.3897/zookeys.309.4667)
Supplement: XML Treatment for Anthonomus rufipes [file zookeys.309.4667-treatment16.xml]

<!DOCTYPE tp:taxon-treatment
  PUBLIC "-//TaxonX//DTD Taxonomic Treatment Publishing DTD v0 20100105//EN" "tax-treatment-NSO.dtd">
<tp:taxon-treatment xmlns:tp="http://www.plazi.org/taxpub"><tp:treatment-meta><mixed-citation publication-type="journal"><person-group><name><surname>Douglas</surname><given-names>Hume</given-names></name><name><surname>Bouchard</surname><given-names>Patrice</given-names></name><name><surname>Anderson</surname><given-names>Robert S.</given-names></name><name><surname>de Tonnancour</surname><given-names>Pierre</given-names></name><name><surname>Vigneault</surname><given-names>Robert</given-names></name><name><surname>Webster</surname><given-names>Reginald P.</given-names></name></person-group><article-title>New Curculionoidea (Coleoptera) records for Canada</article-title><source>Zookeys</source><day>13</day><month>6</month><year>2013</year><volume>2013</volume><issue>309</issue><fpage>13</fpage><lpage>48</lpage><pub-id pub-id-type="doi">10.3897/zookeys.309.4667</pub-id></mixed-citation></tp:treatment-meta><tp:nomenclature><tp:taxon-name>
                            <tp:taxon-name-part taxon-name-part-type="genus">Anthonomus</tp:taxon-name-part>
                            <tp:taxon-name-part taxon-name-part-type="species">rufipes</tp:taxon-name-part>
                        </tp:taxon-name><tp:taxon-authority>LeConte, 1876</tp:taxon-authority><tp:taxon-status xmlns:xlink="http://www.w3.org/1999/xlink" xlink:type="simple">new to Quebec</tp:taxon-status></tp:nomenclature><tp:treatment-sec sec-type="Note"><title>Note.</title><p>This native species was recorded from Alberta by <xref ref-type="bibr" rid="B41">McNamara (1991)</xref>. Based on label data for specimens reported here, the species appears to be associated with <italic><tp:taxon-name>Aster</tp:taxon-name></italic> and <italic><tp:taxon-name>Symphyotrichum</tp:taxon-name></italic> spp. (<tp:taxon-name>Asteraceae</tp:taxon-name>).</p></tp:treatment-sec><tp:treatment-sec sec-type="Specimen data"><title>Specimen data.</title><p><bold>Quebec:</bold> RCM Rouville, Rougemont, 4.vi.1966, C. Chantal (2, CCCH); MRC La Vallée-du-Richelieu, Saint-Lambert, 8.viii.1966, 16.vii.1967, P. de Tonnancour (3, CPTO); MRC L’Islet, Lac des Trois-Saumons, 1.vii.1968, C. Chantal (1, CCCH); Montreal, Dollard-des-Ormeaux, 25.viii.1974, C. Chantal (7, CCCH); MRC Vaudreuil-Soulanges, Terrasse-Vaudreuil, 17.vi.1993 (18:00), apical bud of <italic><tp:taxon-name>Symphyotrichum novae-angliae</tp:taxon-name></italic>, P. de Tonnancour (7, CPTO); MRC La Vallée-du-Richelieu, Mont-Saint-Hilaire, 9.vi.2004, H. Miquet-Sage (1, CHMS); MRC Vaudreuil-Soulanges, Notre-Dame-de-l’Île-Perrot, 31.v.2011, 1.vi., 2.vi., 17.vi.2011 (13:00, 14:00, 15:00), swept from <italic>Solidago/Aster</italic>, P. de Tonnancour (12, CPTO); MRC Vaudreuil-Soulanges, Ville de l’Île-Perrot, 4 June 2011 (11:00), swept from <italic><tp:taxon-name>Symphyotrichum novae-angliae</tp:taxon-name></italic>, P. de Tonnancour (3, CPTO); MRC Vaudreuil-Soulanges, Notre-Dame-de-l’Île-Perrot, 17.vi.2011 (13:00), swept from <italic><tp:taxon-name>Aster</tp:taxon-name></italic> sp., P. de Tonnancour (1, CPTO); MRC Vaudreuil-Soulanges, Ville de l’Île-Perrot, 13 August 2011 (13:00), swept from <italic><tp:taxon-name>Aster</tp:taxon-name></italic> sp., P. de Tonnancour (2, CPTO); MRC Vaudreuil-Soulanges, Notre-Dame-de-l’Île-Perrot, 1.vi.2012 (13:00), swept from <italic><tp:taxon-name>Trifolium pratense</tp:taxon-name></italic>, P. de Tonnancour (1, CPTO); MRC Vaudreuil-Soulanges, Saint-Lazare, 31.viii.2012, swept from <italic><tp:taxon-name>Symphyotrichum novae-angliae</tp:taxon-name></italic>, P. de Tonnancour (1, CPTO).</p><!--PageBreak--></tp:treatment-sec><ref-list><ref id="B41"><mixed-citation xmlns:xlink="http://www.w3.org/1999/xlink" xlink:type="simple"><person-group><name name-style="western"><surname>McNamara</surname><given-names>J</given-names></name></person-group> (<year>1991</year>) <source>Superfamily Curculionoidea. In Bousquet Y (ed) Checklist of the beetles of Canada and Alaska. Agriculture Canada, Ottawa, 323–365.</source></mixed-citation></ref></ref-list></tp:taxon-treatment>
