# Supplementary material for: New Curculionoidea (Coleoptera) records for Canada
Source: Zookeys. 2013 Jun 13;(309):13–48. doi: 10.3897/zookeys.309.4667 (PMC3689125; doi:10.3897/zookeys.309.4667)
Supplement: XML Treatment for Anthonomus suturalis [file zookeys.309.4667-treatment17.xml]

<!DOCTYPE tp:taxon-treatment
  PUBLIC "-//TaxonX//DTD Taxonomic Treatment Publishing DTD v0 20100105//EN" "tax-treatment-NSO.dtd">
<tp:taxon-treatment xmlns:tp="http://www.plazi.org/taxpub"><tp:treatment-meta><mixed-citation publication-type="journal"><person-group><name><surname>Douglas</surname><given-names>Hume</given-names></name><name><surname>Bouchard</surname><given-names>Patrice</given-names></name><name><surname>Anderson</surname><given-names>Robert S.</given-names></name><name><surname>de Tonnancour</surname><given-names>Pierre</given-names></name><name><surname>Vigneault</surname><given-names>Robert</given-names></name><name><surname>Webster</surname><given-names>Reginald P.</given-names></name></person-group><article-title>New Curculionoidea (Coleoptera) records for Canada</article-title><source>Zookeys</source><day>13</day><month>6</month><year>2013</year><volume>2013</volume><issue>309</issue><fpage>13</fpage><lpage>48</lpage><pub-id pub-id-type="doi">10.3897/zookeys.309.4667</pub-id></mixed-citation></tp:treatment-meta><tp:nomenclature><tp:taxon-name>
                            <tp:taxon-name-part taxon-name-part-type="genus">Anthonomus</tp:taxon-name-part>
                            <tp:taxon-name-part taxon-name-part-type="species">suturalis</tp:taxon-name-part>
                        </tp:taxon-name><tp:taxon-authority>LeConte, 1824</tp:taxon-authority><tp:taxon-status xmlns:xlink="http://www.w3.org/1999/xlink" xlink:type="simple">new to Quebec</tp:taxon-status></tp:nomenclature><tp:treatment-sec sec-type="Note"><title>Note.</title><p>This species was recorded from British Columbia and Ontario by <xref ref-type="bibr" rid="B41">McNamara (1991)</xref>. The species is associated with <italic><tp:taxon-name>Phyloxera</tp:taxon-name></italic> galls on leaves of <italic><tp:taxon-name>Carya</tp:taxon-name></italic> spp. (<tp:taxon-name>Juglandaceae</tp:taxon-name>) (<xref ref-type="bibr" rid="B1">Ahmad and Burke 1972</xref>).</p></tp:treatment-sec><tp:treatment-sec sec-type="Specimen data"><title>Specimen data.</title><p><bold>Quebec:</bold> MRC Vaudreuil-Soulanges, Rigaud, 17.vii.1979, S. Laplante (1, CSLA); MRC Deux-Montagnes, Oka, Deux-Montagnes, beaten from <italic><tp:taxon-name>Carya ovata</tp:taxon-name></italic>, 13.vii., 15.vii.1982, 21.v.1983, C. Chantal (9, CCCH); Montreal, Dollard-des-Ormeaux, 16.vii.1982, C. Chantal (1, CCCH); Montreal, Sainte-Anne-de-Bellevue, 12.vi.1984, M.C. Larivière (3, LEMQ); Laval, Ste. Dorothée, 10.v.1987, F. Genier (1, CMNC); MRC Vaudreuil-Soulanges, Rigaud, 16.vi.1990, on <italic><tp:taxon-name>Carya ovata</tp:taxon-name></italic>, S. Laplante (1, CSLA); MRC Vaudreuil-Soulanges, Rigaud, 8.vii.1990 (15:00), beaten from <italic><tp:taxon-name>Carya ovata</tp:taxon-name></italic>, P. de Tonnancour (5, CPTO); Montreal, Sainte-Anne-de-Bellevue, 13.v.1992, S. Côté (1, CMNC); MRC Deux-Montagnes, Oka, 14.v.1993, 10.vii.1996, R. Vigneault (6, CRVI); MRC Deux-Montagnes, Oka, Parc d’Oka, Calvaire d’Oka, 5.vi.2004, R. Vigneault (1, CRVI); MRC Vaudreuil-Soulanges, Notre-Dame-de-l’Île-Perrot, 12.v.2011 (14:00), beaten from <italic><tp:taxon-name>Rubus</tp:taxon-name></italic> sp., P. de Tonnancour (1, CPTO); MRC Vaudreuil-Soulanges, Terrasse-Vaudreuil, 19.v.2011, 21.v.2011 (14:00, 23:00), beaten from <italic><tp:taxon-name>Prunus nigra</tp:taxon-name></italic>, white and UV light, P. de Tonnancour (2, CPTO).</p></tp:treatment-sec><ref-list><ref id="B41"><mixed-citation xmlns:xlink="http://www.w3.org/1999/xlink" xlink:type="simple"><person-group><name name-style="western"><surname>McNamara</surname><given-names>J</given-names></name></person-group> (<year>1991</year>) <source>Superfamily Curculionoidea. In Bousquet Y (ed) Checklist of the beetles of Canada and Alaska. Agriculture Canada, Ottawa, 323–365.</source></mixed-citation></ref><ref id="B1"><mixed-citation xmlns:xlink="http://www.w3.org/1999/xlink" xlink:type="simple"><person-group><name name-style="western"><surname>Ahmad</surname><given-names>M</given-names></name><name name-style="western"><surname>Burke</surname><given-names>HR</given-names></name></person-group> (<year>1972</year>) <source>Larvae of the weevil tribe Anthonomini (Coleoptera: Curculionidae). Miscellaneous Publications of the Entomological Society of America, 8: 33–81.</source></mixed-citation></ref></ref-list></tp:taxon-treatment>
