# Supplementary material for: New Curculionoidea (Coleoptera) records for Canada
Source: Zookeys. 2013 Jun 13;(309):13–48. doi: 10.3897/zookeys.309.4667 (PMC3689125; doi:10.3897/zookeys.309.4667)
Supplement: XML Treatment for Curculio pardalis [file zookeys.309.4667-treatment21.xml]

<!DOCTYPE tp:taxon-treatment
  PUBLIC "-//TaxonX//DTD Taxonomic Treatment Publishing DTD v0 20100105//EN" "tax-treatment-NSO.dtd">
<tp:taxon-treatment xmlns:tp="http://www.plazi.org/taxpub"><tp:treatment-meta><mixed-citation publication-type="journal"><person-group><name><surname>Douglas</surname><given-names>Hume</given-names></name><name><surname>Bouchard</surname><given-names>Patrice</given-names></name><name><surname>Anderson</surname><given-names>Robert S.</given-names></name><name><surname>de Tonnancour</surname><given-names>Pierre</given-names></name><name><surname>Vigneault</surname><given-names>Robert</given-names></name><name><surname>Webster</surname><given-names>Reginald P.</given-names></name></person-group><article-title>New Curculionoidea (Coleoptera) records for Canada</article-title><source>Zookeys</source><day>13</day><month>6</month><year>2013</year><volume>2013</volume><issue>309</issue><fpage>13</fpage><lpage>48</lpage><pub-id pub-id-type="doi">10.3897/zookeys.309.4667</pub-id></mixed-citation></tp:treatment-meta><tp:nomenclature><tp:taxon-name>
                            <tp:taxon-name-part taxon-name-part-type="genus">Curculio</tp:taxon-name-part>
                            <tp:taxon-name-part taxon-name-part-type="species">pardalis</tp:taxon-name-part>
                        </tp:taxon-name><tp:taxon-authority>(Chittenden, 1908)</tp:taxon-authority><tp:taxon-status xmlns:xlink="http://www.w3.org/1999/xlink" xlink:type="simple">new to Quebec</tp:taxon-status></tp:nomenclature><tp:treatment-sec sec-type="Note"><title>Note.</title><p>This native species was recorded in Canada from Manitoba and Ontario by <xref ref-type="bibr" rid="B41">McNamara (1991)</xref>. It is is associated with <italic><tp:taxon-name>Quercus</tp:taxon-name></italic> spp. (<tp:taxon-name>Fagaceae</tp:taxon-name>) throughout its range (<xref ref-type="bibr" rid="B30">Gibson 1969</xref>).</p></tp:treatment-sec><tp:treatment-sec sec-type="Specimen data"><title>Specimen data.</title><p><bold>Quebec:</bold> MRC Deux-Montagnes, Oka, Parc d’Oka, 6.vi.1995, R. Vigneault (1, CRVI); Parc Gatineau, Mont King, 2.vii.1995, R. Vigneault (2, CRVI); MRC Les Collines-de-l’Outaouais, Luskville, 18.vii.1996, R. Vigneault (1, CRVI); MRC Deux-Montagnes, Oka, 11.vi.1997, R. Vigneault (2, CRVI); MRC Vaudreuil-Soulanges, Rigaud, 12.vii.1997, UV Light, R. Vigneault (1, CRVI); MRC Les Collines-de-l’Outaouais, Eardley, 19.vii.1997, R. Vigneault (1, CRVI).</p></tp:treatment-sec><ref-list><ref id="B41"><mixed-citation xmlns:xlink="http://www.w3.org/1999/xlink" xlink:type="simple"><person-group><name name-style="western"><surname>McNamara</surname><given-names>J</given-names></name></person-group> (<year>1991</year>) <source>Superfamily Curculionoidea. In Bousquet Y (ed) Checklist of the beetles of Canada and Alaska. Agriculture Canada, Ottawa, 323–365.</source></mixed-citation></ref><ref id="B30"><mixed-citation xmlns:xlink="http://www.w3.org/1999/xlink" xlink:type="simple"><person-group><name name-style="western"><surname>Gibson</surname><given-names>LP</given-names></name></person-group> (<year>1969</year>) <article-title>Monograph of the genus <italic>Curculio</italic> in the New World (Coleoptera: Curculionidae). Part I. United States and Canada.</article-title><source>Miscellaneous Publications of the Entomological Society of America</source><volume>6</volume>: <fpage>239</fpage>-<lpage>285</lpage>.</mixed-citation></ref></ref-list></tp:taxon-treatment>
