# Supplementary material for: New Curculionoidea (Coleoptera) records for Canada
Source: Zookeys. 2013 Jun 13;(309):13–48. doi: 10.3897/zookeys.309.4667 (PMC3689125; doi:10.3897/zookeys.309.4667)
Supplement: XML Treatment for Curculio sulcatulus [file zookeys.309.4667-treatment22.xml]

<!DOCTYPE tp:taxon-treatment
  PUBLIC "-//TaxonX//DTD Taxonomic Treatment Publishing DTD v0 20100105//EN" "tax-treatment-NSO.dtd">
<tp:taxon-treatment xmlns:tp="http://www.plazi.org/taxpub"><tp:treatment-meta><mixed-citation publication-type="journal"><person-group><name><surname>Douglas</surname><given-names>Hume</given-names></name><name><surname>Bouchard</surname><given-names>Patrice</given-names></name><name><surname>Anderson</surname><given-names>Robert S.</given-names></name><name><surname>de Tonnancour</surname><given-names>Pierre</given-names></name><name><surname>Vigneault</surname><given-names>Robert</given-names></name><name><surname>Webster</surname><given-names>Reginald P.</given-names></name></person-group><article-title>New Curculionoidea (Coleoptera) records for Canada</article-title><source>Zookeys</source><day>13</day><month>6</month><year>2013</year><volume>2013</volume><issue>309</issue><fpage>13</fpage><lpage>48</lpage><pub-id pub-id-type="doi">10.3897/zookeys.309.4667</pub-id></mixed-citation></tp:treatment-meta><tp:nomenclature><tp:taxon-name>
                            <tp:taxon-name-part taxon-name-part-type="genus">Curculio</tp:taxon-name-part>
                            <tp:taxon-name-part taxon-name-part-type="species">sulcatulus</tp:taxon-name-part>
                        </tp:taxon-name><tp:taxon-authority>(Casey, 1897)</tp:taxon-authority><tp:taxon-status xmlns:xlink="http://www.w3.org/1999/xlink" xlink:type="simple">new to New Brunswick</tp:taxon-status></tp:nomenclature><tp:treatment-sec sec-type="Note"><title>Note.</title><p>This eastern North American species is associated with <italic><tp:taxon-name>Quercus</tp:taxon-name></italic> spp. throughout its range (<xref ref-type="bibr" rid="B30">Gibson 1969</xref>).</p></tp:treatment-sec><tp:treatment-sec sec-type="Specimen data"><title>Specimen data.</title><p><bold>New Brunswick:</bold> Queens County, Jemseg, <named-content xmlns:xlink="http://www.w3.org/1999/xlink" content-type="dwc:verbatimCoordinates" xlink:type="simple">45.8412°N, 66.1195°W</named-content>, 21.viii.-7.ix.2012, Lindgren trap in <italic><tp:taxon-name>Quercus rubra</tp:taxon-name></italic> canopy, C. Hughes &amp; K. Van Rooyen (1, RWC); Sunbury County, Sunpoke Lake, <named-content xmlns:xlink="http://www.w3.org/1999/xlink" content-type="dwc:verbatimCoordinates" xlink:type="simple">45.7656°N, 66.5550°W</named-content>, 15–27.viii.2012, Lindgren trap under <italic><tp:taxon-name>Quercus rubra</tp:taxon-name></italic>, C. Alderson &amp; V. Webster(1, RWC).</p></tp:treatment-sec><ref-list><ref id="B30"><mixed-citation xmlns:xlink="http://www.w3.org/1999/xlink" xlink:type="simple"><person-group><name name-style="western"><surname>Gibson</surname><given-names>LP</given-names></name></person-group> (<year>1969</year>) <article-title>Monograph of the genus <italic>Curculio</italic> in the New World (Coleoptera: Curculionidae). Part I. United States and Canada.</article-title><source>Miscellaneous Publications of the Entomological Society of America</source><volume>6</volume>: <fpage>239</fpage>-<lpage>285</lpage>.</mixed-citation></ref></ref-list></tp:taxon-treatment>
