# Supplementary material for: New Curculionoidea (Coleoptera) records for Canada
Source: Zookeys. 2013 Jun 13;(309):13–48. doi: 10.3897/zookeys.309.4667 (PMC3689125; doi:10.3897/zookeys.309.4667)
Supplement: XML Treatment for Mecinus janthinus [file zookeys.309.4667-treatment23.xml]

<!DOCTYPE tp:taxon-treatment
  PUBLIC "-//TaxonX//DTD Taxonomic Treatment Publishing DTD v0 20100105//EN" "tax-treatment-NSO.dtd">
<tp:taxon-treatment xmlns:tp="http://www.plazi.org/taxpub"><tp:treatment-meta><mixed-citation publication-type="journal"><person-group><name><surname>Douglas</surname><given-names>Hume</given-names></name><name><surname>Bouchard</surname><given-names>Patrice</given-names></name><name><surname>Anderson</surname><given-names>Robert S.</given-names></name><name><surname>de Tonnancour</surname><given-names>Pierre</given-names></name><name><surname>Vigneault</surname><given-names>Robert</given-names></name><name><surname>Webster</surname><given-names>Reginald P.</given-names></name></person-group><article-title>New Curculionoidea (Coleoptera) records for Canada</article-title><source>Zookeys</source><day>13</day><month>6</month><year>2013</year><volume>2013</volume><issue>309</issue><fpage>13</fpage><lpage>48</lpage><pub-id pub-id-type="doi">10.3897/zookeys.309.4667</pub-id></mixed-citation></tp:treatment-meta><tp:nomenclature><tp:taxon-name>
                            <tp:taxon-name-part taxon-name-part-type="genus">Mecinus</tp:taxon-name-part>
                            <tp:taxon-name-part taxon-name-part-type="species">janthinus</tp:taxon-name-part>
                        </tp:taxon-name><tp:taxon-authority>(Germar, 1821)</tp:taxon-authority><tp:taxon-status xmlns:xlink="http://www.w3.org/1999/xlink" xlink:type="simple">new to Quebec</tp:taxon-status></tp:nomenclature><tp:treatment-sec sec-type="Note"><title>Note.</title><p>This adventive Palaearctic stem-mining weevil was introduced for the biological control of toadflaxes, <italic><tp:taxon-name>Linaria</tp:taxon-name></italic> spp. (<tp:taxon-name>Scrophulariaceae</tp:taxon-name>), and was known from Alberta, British Columbia, and Nova Scotia (<xref ref-type="bibr" rid="B39">Majka et al. 2007b</xref>, <xref ref-type="bibr" rid="B28">De Clerck-Floate and Cárcamo 2011</xref>).</p><!--PageBreak--></tp:treatment-sec><tp:treatment-sec sec-type="Specimen data"><title>Specimen data.</title><p><bold>Quebec:</bold> MRC Marguerite-D’Youville, Varennes (Verchères), 30.vii.2011, 9.v., 12.v., 14.v., 24.v.2012, 1.vi.2012, C. Chantal (11, CCCH); MRC Pierre-De Saurel, Sorel-Tracy, 14.v.2012, C. Chantal (1, CCCH).</p></tp:treatment-sec><ref-list><ref id="B39"><mixed-citation xmlns:xlink="http://www.w3.org/1999/xlink" xlink:type="simple"><person-group><name name-style="western"><surname>Majka</surname><given-names>CG</given-names></name><name name-style="western"><surname>Anderson</surname><given-names>RS</given-names></name><name name-style="western"><surname>McCorquodale</surname><given-names>DB</given-names></name></person-group> (<year>2007b</year>) <article-title>The weevils (Coleoptera: Curculionoidea) of the Maritime Provinces of Canada, II: New records from Nova Scotia and Prince Edward Island and regional zoogeography.</article-title><source>The Canadian Entomologist</source><volume>139</volume>: <fpage>397</fpage>-<lpage>442</lpage>. doi: <ext-link ext-link-type="uri" xlink:href="http://dx.doi.org/10.4039/n06-021" xlink:type="simple">10.4039/n06-021</ext-link></mixed-citation></ref><ref id="B28"><mixed-citation xmlns:xlink="http://www.w3.org/1999/xlink" xlink:type="simple"><person-group><name name-style="western"><surname>De Clerck-Floate</surname><given-names>RA</given-names></name><name name-style="western"><surname>Cárcamo</surname><given-names>HA</given-names></name></person-group> (<year>2011</year>) <article-title>Chapter 12. Biocontrol arthropods: new denizens of Canada’s grassland agroecosystems.</article-title> In: <person-group><name name-style="western"><surname>Floate</surname><given-names>KD</given-names></name></person-group> (<role>Ed</role>). <issue-title>Arthropods of Canadian Grasslands.</issue-title><source>Vol. 2: Inhabitants of a Changing Landscape, Biological Survey of Canada</source>: <fpage>291</fpage>-<lpage>321</lpage>.</mixed-citation></ref></ref-list></tp:taxon-treatment>
