# Supplementary material for: New Curculionoidea (Coleoptera) records for Canada
Source: Zookeys. 2013 Jun 13;(309):13–48. doi: 10.3897/zookeys.309.4667 (PMC3689125; doi:10.3897/zookeys.309.4667)
Supplement: XML Treatment for Orchestes alni [file zookeys.309.4667-treatment25.xml]

<!DOCTYPE tp:taxon-treatment
  PUBLIC "-//TaxonX//DTD Taxonomic Treatment Publishing DTD v0 20100105//EN" "tax-treatment-NSO.dtd">
<tp:taxon-treatment xmlns:tp="http://www.plazi.org/taxpub"><tp:treatment-meta><mixed-citation publication-type="journal"><person-group><name><surname>Douglas</surname><given-names>Hume</given-names></name><name><surname>Bouchard</surname><given-names>Patrice</given-names></name><name><surname>Anderson</surname><given-names>Robert S.</given-names></name><name><surname>de Tonnancour</surname><given-names>Pierre</given-names></name><name><surname>Vigneault</surname><given-names>Robert</given-names></name><name><surname>Webster</surname><given-names>Reginald P.</given-names></name></person-group><article-title>New Curculionoidea (Coleoptera) records for Canada</article-title><source>Zookeys</source><day>13</day><month>6</month><year>2013</year><volume>2013</volume><issue>309</issue><fpage>13</fpage><lpage>48</lpage><pub-id pub-id-type="doi">10.3897/zookeys.309.4667</pub-id></mixed-citation></tp:treatment-meta><tp:nomenclature><tp:taxon-name>
                            <tp:taxon-name-part taxon-name-part-type="genus">Orchestes</tp:taxon-name-part>
                            <tp:taxon-name-part taxon-name-part-type="species">alni</tp:taxon-name-part>
                        </tp:taxon-name><tp:taxon-authority>(Linnaeus, 1758)</tp:taxon-authority><tp:taxon-status xmlns:xlink="http://www.w3.org/1999/xlink" xlink:type="simple">new to Ontario and Quebec</tp:taxon-status></tp:nomenclature><tp:treatment-sec sec-type="Note"><title>Note.</title><p>In Canada this species was previously only known from British Columbia. Adults and larvae of this adventive species are associated with <italic><tp:taxon-name>Ulmus americana</tp:taxon-name></italic> L. (<tp:taxon-name>Ulmaceae</tp:taxon-name>) (<xref ref-type="bibr" rid="B8">Anderson <italic>et al</italic>. 2007</xref>).</p></tp:treatment-sec><tp:treatment-sec sec-type="Specimen data"><title>Specimen data.</title><p><bold>Ontario:</bold> Toronto, Yonge Street and York Mills Road, 30.v.2008, on <italic><tp:taxon-name>Ulmus</tp:taxon-name></italic> leaves, C. Grant (CFIA) (6, CNCI); Essex Co., Leamington, 17.v.2011, in greenhouse, Dean coll. (1, CNCI); Essex Co., Windsor, Malden Park, 17.iv.2012, Forestry Trapping, CFIA (1, CNCI); <bold>Quebec:</bold> MRC Le Haut-Saint-François, Scotstown, 16.vii.2007, C. Levesque (1, CNCI); Longueuil, 18.vi.2011 (18:00), swept from <italic><tp:taxon-name>Ambrosia artemisiifolia</tp:taxon-name></italic>, P. de Tonnancour (1, CPTO); Montreal, Sainte-Anne-de-Bellevue, 2.vii.2011 (13:00) beaten from <italic><tp:taxon-name>Ulmus americana</tp:taxon-name></italic>, P. de Tonnancour (10, CNCI; 14, CPTO); Montreal, Sainte-Anne-de-Bellevue, 16.vii.2011 (16:00), 24.viii.2011 (13:00), 31.viii.2011 (13:00), 12.ix.2011 (12:00), beaten from <italic><tp:taxon-name>Ulmus americana</tp:taxon-name></italic> (5) or <italic><tp:taxon-name>Ulmus parvifolia</tp:taxon-name></italic> (4), P. de Tonnancour (16, CPTO).</p></tp:treatment-sec><ref-list><ref id="B8"><mixed-citation xmlns:xlink="http://www.w3.org/1999/xlink" xlink:type="simple"><person-group><name name-style="western"><surname>Anderson</surname><given-names>RS</given-names></name><name name-style="western"><surname>O’Brien</surname><given-names>CW</given-names></name><name name-style="western"><surname>Salsbury</surname><given-names>GA</given-names></name><name name-style="western"><surname>Krauth</surname><given-names>SJ</given-names></name></person-group> (<year>2007</year>) <article-title><italic>Orchestes alni</italic> (L.) newly discovered in North America (Coleoptera: Curculionidae).</article-title><source>Journal of the Kansas Entomological Society</source><volume>80</volume>: <fpage>78</fpage>-<lpage>79</lpage>. doi: <ext-link ext-link-type="uri" xlink:href="http://dx.doi.org/10.2317/0022-8567(2007)80[78:OALNDI]2.0.CO;2" xlink:type="simple">10.2317/0022-8567(2007)80[78:OALNDI]2.0.CO;2</ext-link></mixed-citation></ref></ref-list></tp:taxon-treatment>
