# Supplementary material for: New Curculionoidea (Coleoptera) records for Canada
Source: Zookeys. 2013 Jun 13;(309):13–48. doi: 10.3897/zookeys.309.4667 (PMC3689125; doi:10.3897/zookeys.309.4667)
Supplement: XML Treatment for Smicronyx griseus [file zookeys.309.4667-treatment27.xml]

<!DOCTYPE tp:taxon-treatment
  PUBLIC "-//TaxonX//DTD Taxonomic Treatment Publishing DTD v0 20100105//EN" "tax-treatment-NSO.dtd">
<tp:taxon-treatment xmlns:tp="http://www.plazi.org/taxpub"><tp:treatment-meta><mixed-citation publication-type="journal"><person-group><name><surname>Douglas</surname><given-names>Hume</given-names></name><name><surname>Bouchard</surname><given-names>Patrice</given-names></name><name><surname>Anderson</surname><given-names>Robert S.</given-names></name><name><surname>de Tonnancour</surname><given-names>Pierre</given-names></name><name><surname>Vigneault</surname><given-names>Robert</given-names></name><name><surname>Webster</surname><given-names>Reginald P.</given-names></name></person-group><article-title>New Curculionoidea (Coleoptera) records for Canada</article-title><source>Zookeys</source><day>13</day><month>6</month><year>2013</year><volume>2013</volume><issue>309</issue><fpage>13</fpage><lpage>48</lpage><pub-id pub-id-type="doi">10.3897/zookeys.309.4667</pub-id></mixed-citation></tp:treatment-meta><tp:nomenclature><tp:taxon-name>
                            <tp:taxon-name-part taxon-name-part-type="genus">Smicronyx</tp:taxon-name-part>
                            <tp:taxon-name-part taxon-name-part-type="species">griseus</tp:taxon-name-part>
                        </tp:taxon-name><tp:taxon-authority>LeConte, 1876</tp:taxon-authority><tp:taxon-status xmlns:xlink="http://www.w3.org/1999/xlink" xlink:type="simple">new to Canada</tp:taxon-status></tp:nomenclature><tp:treatment-sec sec-type="Note"><title>Note.</title><p>This native species is distributed in the northeastern United States. Host plants are not known.</p></tp:treatment-sec><tp:treatment-sec sec-type="Specimen data"><title>Specimen data.</title><p><bold>Ontario:</bold> Essex County, Windsor, Ojibway Prairie, 3–7.viii.2001, 12–13.ix.2002, M. Buck &amp; S. Paiero (2, CMNC).</p></tp:treatment-sec></tp:taxon-treatment>
