# Supplementary material for: New Curculionoidea (Coleoptera) records for Canada
Source: Zookeys. 2013 Jun 13;(309):13–48. doi: 10.3897/zookeys.309.4667 (PMC3689125; doi:10.3897/zookeys.309.4667)
Supplement: XML Treatment for Cosmobaris scolopacea [file zookeys.309.4667-treatment36.xml]

<!DOCTYPE tp:taxon-treatment
  PUBLIC "-//TaxonX//DTD Taxonomic Treatment Publishing DTD v0 20100105//EN" "tax-treatment-NSO.dtd">
<tp:taxon-treatment xmlns:tp="http://www.plazi.org/taxpub"><tp:treatment-meta><mixed-citation publication-type="journal"><person-group><name><surname>Douglas</surname><given-names>Hume</given-names></name><name><surname>Bouchard</surname><given-names>Patrice</given-names></name><name><surname>Anderson</surname><given-names>Robert S.</given-names></name><name><surname>de Tonnancour</surname><given-names>Pierre</given-names></name><name><surname>Vigneault</surname><given-names>Robert</given-names></name><name><surname>Webster</surname><given-names>Reginald P.</given-names></name></person-group><article-title>New Curculionoidea (Coleoptera) records for Canada</article-title><source>Zookeys</source><day>13</day><month>6</month><year>2013</year><volume>2013</volume><issue>309</issue><fpage>13</fpage><lpage>48</lpage><pub-id pub-id-type="doi">10.3897/zookeys.309.4667</pub-id></mixed-citation></tp:treatment-meta><tp:nomenclature><tp:taxon-name>
                            <tp:taxon-name-part taxon-name-part-type="genus">Cosmobaris</tp:taxon-name-part>
                            <tp:taxon-name-part taxon-name-part-type="species">scolopacea</tp:taxon-name-part>
                        </tp:taxon-name><tp:taxon-authority>Germar, 1819</tp:taxon-authority><tp:taxon-status xmlns:xlink="http://www.w3.org/1999/xlink" xlink:type="simple">new to Manitoba</tp:taxon-status></tp:nomenclature><tp:treatment-sec sec-type="Note"><title>Note.</title><p>This adventive species is widespread in Canada. It is associated with various <tp:taxon-name>Chenopodiaceae</tp:taxon-name> (<xref ref-type="bibr" rid="B24">Ciegler 2010</xref>).</p></tp:treatment-sec><tp:treatment-sec sec-type="Specimen data"><title>Specimen data.</title><p><bold>Manitoba:</bold> ca. 5 km E. Junction Highways 21 &amp; 345, <named-content xmlns:xlink="http://www.w3.org/1999/xlink" content-type="dwc:verbatimCoordinates" xlink:type="simple">49.3849°N, 100.4378°W</named-content>, 7.vii.2007, sweeping, R.P. Webster (4, RWC).</p></tp:treatment-sec><ref-list><ref id="B24"><mixed-citation xmlns:xlink="http://www.w3.org/1999/xlink" xlink:type="simple"><person-group><name name-style="western"><surname>Ciegler</surname><given-names>JC</given-names></name></person-group> (<year>2010</year>) <source>Weevils of South Carolina (Coleoptera: Nemonychidae, Attelabidae, Brentidae, Ithyceridae, and Curculionidae).</source><publisher-name>South Carolina Agriculture and Forestry Research System</publisher-name>, <publisher-loc>Clemson Public Service Activities</publisher-loc>, <lpage>276</lpage> pp.</mixed-citation></ref></ref-list></tp:taxon-treatment>
