# Supplementary material for: New Curculionoidea (Coleoptera) records for Canada
Source: Zookeys. 2013 Jun 13;(309):13–48. doi: 10.3897/zookeys.309.4667 (PMC3689125; doi:10.3897/zookeys.309.4667)
Supplement: XML Treatment for Microplontus campestris [file zookeys.309.4667-treatment41.xml]

<!DOCTYPE tp:taxon-treatment
  PUBLIC "-//TaxonX//DTD Taxonomic Treatment Publishing DTD v0 20100105//EN" "tax-treatment-NSO.dtd">
<tp:taxon-treatment xmlns:tp="http://www.plazi.org/taxpub"><tp:treatment-meta><mixed-citation publication-type="journal"><person-group><name><surname>Douglas</surname><given-names>Hume</given-names></name><name><surname>Bouchard</surname><given-names>Patrice</given-names></name><name><surname>Anderson</surname><given-names>Robert S.</given-names></name><name><surname>de Tonnancour</surname><given-names>Pierre</given-names></name><name><surname>Vigneault</surname><given-names>Robert</given-names></name><name><surname>Webster</surname><given-names>Reginald P.</given-names></name></person-group><article-title>New Curculionoidea (Coleoptera) records for Canada</article-title><source>Zookeys</source><day>13</day><month>6</month><year>2013</year><volume>2013</volume><issue>309</issue><fpage>13</fpage><lpage>48</lpage><pub-id pub-id-type="doi">10.3897/zookeys.309.4667</pub-id></mixed-citation></tp:treatment-meta><tp:nomenclature><tp:taxon-name>
                            <tp:taxon-name-part taxon-name-part-type="genus">Microplontus</tp:taxon-name-part>
                            <tp:taxon-name-part taxon-name-part-type="species">campestris</tp:taxon-name-part>
                        </tp:taxon-name><tp:taxon-authority>(Gyllenhal, 1837)</tp:taxon-authority><tp:taxon-status xmlns:xlink="http://www.w3.org/1999/xlink" xlink:type="simple">new to Quebec</tp:taxon-status></tp:nomenclature><tp:treatment-sec sec-type="Note"><title>Note.</title><p>This adventive Palaearctic species is associated with <italic><tp:taxon-name>Leucanthemum vulgare</tp:taxon-name></italic> (L.) (<tp:taxon-name>Asteraceae</tp:taxon-name>) and may help control this invasive weed. This weevil was accidentally introduced into North America, and has been present in Ontario since 1971, or earlier (<xref ref-type="bibr" rid="B7">Anderson and Korotyaev 2004</xref>).</p></tp:treatment-sec><tp:treatment-sec sec-type="Specimen data"><title>Specimen data.</title><p><bold>Quebec:</bold> MRC Marguerite-D’Youville, Varennes (Verchères), 30.vi.2008, C. Chantal (1, CCCH).</p></tp:treatment-sec><ref-list><ref id="B7"><mixed-citation xmlns:xlink="http://www.w3.org/1999/xlink" xlink:type="simple"><person-group><name name-style="western"><surname>Anderson</surname><given-names>RS</given-names></name><name name-style="western"><surname>Korotyaev</surname><given-names>BA</given-names></name></person-group> (<year>2004</year>) <article-title>Some Palearctic weevils in the subfamily Ceutorhynchinae (Coleoptera, Curculionidae) recently discovered in North America.</article-title><source>The Canadian Entomologist</source><volume>136</volume>: <fpage>233</fpage>-<lpage>239</lpage>. doi: <ext-link ext-link-type="uri" xlink:href="http://dx.doi.org/10.4039/n03-064" xlink:type="simple">10.4039/n03-064</ext-link></mixed-citation></ref></ref-list></tp:taxon-treatment>
