# Supplementary material for: New Curculionoidea (Coleoptera) records for Canada
Source: Zookeys. 2013 Jun 13;(309):13–48. doi: 10.3897/zookeys.309.4667 (PMC3689125; doi:10.3897/zookeys.309.4667)
Supplement: XML Treatment for Asperosoma echinatum [file zookeys.309.4667-treatment45.xml]

<!DOCTYPE tp:taxon-treatment
  PUBLIC "-//TaxonX//DTD Taxonomic Treatment Publishing DTD v0 20100105//EN" "tax-treatment-NSO.dtd">
<tp:taxon-treatment xmlns:tp="http://www.plazi.org/taxpub"><tp:treatment-meta><mixed-citation publication-type="journal"><person-group><name><surname>Douglas</surname><given-names>Hume</given-names></name><name><surname>Bouchard</surname><given-names>Patrice</given-names></name><name><surname>Anderson</surname><given-names>Robert S.</given-names></name><name><surname>de Tonnancour</surname><given-names>Pierre</given-names></name><name><surname>Vigneault</surname><given-names>Robert</given-names></name><name><surname>Webster</surname><given-names>Reginald P.</given-names></name></person-group><article-title>New Curculionoidea (Coleoptera) records for Canada</article-title><source>Zookeys</source><day>13</day><month>6</month><year>2013</year><volume>2013</volume><issue>309</issue><fpage>13</fpage><lpage>48</lpage><pub-id pub-id-type="doi">10.3897/zookeys.309.4667</pub-id></mixed-citation></tp:treatment-meta><tp:nomenclature><tp:taxon-name>
                            <tp:taxon-name-part taxon-name-part-type="genus">Asperosoma</tp:taxon-name-part>
                            <tp:taxon-name-part taxon-name-part-type="species">echinatum</tp:taxon-name-part>
                        </tp:taxon-name><tp:taxon-authority>(Fall, 1917)</tp:taxon-authority><tp:taxon-status xmlns:xlink="http://www.w3.org/1999/xlink" xlink:type="simple">new to Ontario</tp:taxon-status></tp:nomenclature><tp:treatment-sec sec-type="Note"><title>Note.</title><p>This species (<xref ref-type="fig" rid="F1">Fig. 1</xref>) is associated with the native grassland forb <italic><tp:taxon-name>Heuchera richardsoni</tp:taxon-name></italic> R. Br. (<tp:taxon-name>Saxifragiaceae</tp:taxon-name>) (<xref ref-type="bibr" rid="B29">Fall 1917</xref>) and was previously known only from Manitoba (<xref ref-type="bibr" rid="B41">McNamara 1991</xref>). This species is at present a Canadian endemic, although it may also exist in USA. Targeted collecting efforts at other Ontario sites have not yielded additional specimens.</p></tp:treatment-sec><tp:treatment-sec sec-type="Specimen data"><title>Specimen data.</title><p><bold>Ontario:</bold> Essex Co., Windsor, Burnt Prairie, v.2001, S. Paiero, CNC COLEOPT #04-5422 (1, CMNC).</p><!--PageBreak--><fig id="F1" position="float" orientation="portrait"><label>Figure 1.</label><caption><p>Dorsal habitus drawing of <italic><tp:taxon-name>Asperosoma echinatum</tp:taxon-name></italic> (Fall, 1917), a species to-date only known from Canada. Scale line = 1mm.</p></caption><graphic xmlns:xlink="http://www.w3.org/1999/xlink" xlink:href="ZooKeys-309-013-g001.jpg" position="float" orientation="portrait" xlink:type="simple"/></fig><!--PageBreak--></tp:treatment-sec><ref-list><ref id="B29"><mixed-citation xmlns:xlink="http://www.w3.org/1999/xlink" xlink:type="simple"><person-group><name name-style="western"><surname>Fall</surname><given-names>HC</given-names></name></person-group> (<year>1917</year>) <article-title>New Coleoptera – VII.</article-title><source>The Canadian Entomologist</source><volume>49</volume>: <fpage>385</fpage>-<lpage>391</lpage>. doi: <ext-link ext-link-type="uri" xlink:href="http://dx.doi.org/10.4039/Ent49385-11" xlink:type="simple">10.4039/Ent49385-11</ext-link></mixed-citation></ref><ref id="B41"><mixed-citation xmlns:xlink="http://www.w3.org/1999/xlink" xlink:type="simple"><person-group><name name-style="western"><surname>McNamara</surname><given-names>J</given-names></name></person-group> (<year>1991</year>) <source>Superfamily Curculionoidea. In Bousquet Y (ed) Checklist of the beetles of Canada and Alaska. Agriculture Canada, Ottawa, 323–365.</source></mixed-citation></ref></ref-list></tp:taxon-treatment>
