# Supplementary material for: New Curculionoidea (Coleoptera) records for Canada
Source: Zookeys. 2013 Jun 13;(309):13–48. doi: 10.3897/zookeys.309.4667 (PMC3689125; doi:10.3897/zookeys.309.4667)
Supplement: XML Treatment for Cylindrocopturus furnissi [file zookeys.309.4667-treatment47.xml]

<!DOCTYPE tp:taxon-treatment
  PUBLIC "-//TaxonX//DTD Taxonomic Treatment Publishing DTD v0 20100105//EN" "tax-treatment-NSO.dtd">
<tp:taxon-treatment xmlns:tp="http://www.plazi.org/taxpub"><tp:treatment-meta><mixed-citation publication-type="journal"><person-group><name><surname>Douglas</surname><given-names>Hume</given-names></name><name><surname>Bouchard</surname><given-names>Patrice</given-names></name><name><surname>Anderson</surname><given-names>Robert S.</given-names></name><name><surname>de Tonnancour</surname><given-names>Pierre</given-names></name><name><surname>Vigneault</surname><given-names>Robert</given-names></name><name><surname>Webster</surname><given-names>Reginald P.</given-names></name></person-group><article-title>New Curculionoidea (Coleoptera) records for Canada</article-title><source>Zookeys</source><day>13</day><month>6</month><year>2013</year><volume>2013</volume><issue>309</issue><fpage>13</fpage><lpage>48</lpage><pub-id pub-id-type="doi">10.3897/zookeys.309.4667</pub-id></mixed-citation></tp:treatment-meta><tp:nomenclature><tp:taxon-name>
                            <tp:taxon-name-part taxon-name-part-type="genus">Cylindrocopturus</tp:taxon-name-part>
                            <tp:taxon-name-part taxon-name-part-type="species">furnissi</tp:taxon-name-part>
                        </tp:taxon-name><tp:taxon-authority>Buchanan, 1940</tp:taxon-authority><tp:taxon-status xmlns:xlink="http://www.w3.org/1999/xlink" xlink:type="simple">new to Canada</tp:taxon-status></tp:nomenclature><tp:treatment-sec sec-type="Note"><title>Note.</title><p>This native species, known in USA as the Douglas-fir twig weevil, was recorded from California, Oregon and Washington by <xref ref-type="bibr" rid="B43">O’Brien and Wibmer (1982)</xref>. It is a minor pest of shoots of weakened <italic><tp:taxon-name>Pseudotsuga</tp:taxon-name></italic> spp. (<tp:taxon-name>Pinaceae</tp:taxon-name>).</p></tp:treatment-sec><tp:treatment-sec sec-type="Specimen data"><title>Specimen data.</title><p><bold>British Columbia:</bold> Kootenays Region, Wynndel (2 mi. N.), 28.vi.–3.vii.1980, R. Anderson (1, CMNC).</p></tp:treatment-sec><ref-list><ref id="B43"><mixed-citation xmlns:xlink="http://www.w3.org/1999/xlink" xlink:type="simple"><person-group><name name-style="western"><surname>O’Brien</surname><given-names>CW</given-names></name><name name-style="western"><surname>Wibmer</surname><given-names>G</given-names></name></person-group> (<year>1982</year>) <source>Annotated checklist of the weevils (Curculionidae sensu lato) of North America, Central America, and the West Indies. Memoirs of the American Enfornological Institute 34: IX. 382 pp.</source></mixed-citation></ref></ref-list></tp:taxon-treatment>
