# Supplementary material for: New Curculionoidea (Coleoptera) records for Canada
Source: Zookeys. 2013 Jun 13;(309):13–48. doi: 10.3897/zookeys.309.4667 (PMC3689125; doi:10.3897/zookeys.309.4667)
Supplement: XML Treatment for Cylindrocopturus quercus [file zookeys.309.4667-treatment48.xml]

<!DOCTYPE tp:taxon-treatment
  PUBLIC "-//TaxonX//DTD Taxonomic Treatment Publishing DTD v0 20100105//EN" "tax-treatment-NSO.dtd">
<tp:taxon-treatment xmlns:tp="http://www.plazi.org/taxpub"><tp:treatment-meta><mixed-citation publication-type="journal"><person-group><name><surname>Douglas</surname><given-names>Hume</given-names></name><name><surname>Bouchard</surname><given-names>Patrice</given-names></name><name><surname>Anderson</surname><given-names>Robert S.</given-names></name><name><surname>de Tonnancour</surname><given-names>Pierre</given-names></name><name><surname>Vigneault</surname><given-names>Robert</given-names></name><name><surname>Webster</surname><given-names>Reginald P.</given-names></name></person-group><article-title>New Curculionoidea (Coleoptera) records for Canada</article-title><source>Zookeys</source><day>13</day><month>6</month><year>2013</year><volume>2013</volume><issue>309</issue><fpage>13</fpage><lpage>48</lpage><pub-id pub-id-type="doi">10.3897/zookeys.309.4667</pub-id></mixed-citation></tp:treatment-meta><tp:nomenclature><tp:taxon-name>
                            <tp:taxon-name-part taxon-name-part-type="genus">Cylindrocopturus</tp:taxon-name-part>
                            <tp:taxon-name-part taxon-name-part-type="species">quercus</tp:taxon-name-part>
                        </tp:taxon-name><tp:taxon-authority>(Say, 1832)</tp:taxon-authority><tp:taxon-status xmlns:xlink="http://www.w3.org/1999/xlink" xlink:type="simple">new to Canada</tp:taxon-status></tp:nomenclature><tp:treatment-sec sec-type="Note"><title>Note.</title><p>This native species was recorded from eastern USA by <xref ref-type="bibr" rid="B43">O’Brien and Wibmer (1982)</xref>. Adults of this species breed in ragweed, <italic><tp:taxon-name>Ambrosia artemesiifolia</tp:taxon-name></italic> L. (<xref ref-type="bibr" rid="B45">Piper 1977</xref>).</p></tp:treatment-sec><tp:treatment-sec sec-type="Specimen data"><title>Specimen data.</title><p><bold>Quebec:</bold> Montreal, (1, CNCI); Ormstown, 29.vi.1978, E.J. Kiteley (1, CNCI); MRC Vaudreuil-Soulanges, Notre-Dame-de-l’Île-Perrot, 19.vi.2011 (17:00), 12.viii.2012 (17:00), swept from <italic><tp:taxon-name>Erigeron</tp:taxon-name></italic> sp., beaten from <italic><tp:taxon-name>Asclepias syriaca</tp:taxon-name></italic>, P. de Tonnancour (3, CPTO).</p></tp:treatment-sec><ref-list><ref id="B43"><mixed-citation xmlns:xlink="http://www.w3.org/1999/xlink" xlink:type="simple"><person-group><name name-style="western"><surname>O’Brien</surname><given-names>CW</given-names></name><name name-style="western"><surname>Wibmer</surname><given-names>G</given-names></name></person-group> (<year>1982</year>) <source>Annotated checklist of the weevils (Curculionidae sensu lato) of North America, Central America, and the West Indies. Memoirs of the American Enfornological Institute 34: IX. 382 pp.</source></mixed-citation></ref><ref id="B45"><mixed-citation xmlns:xlink="http://www.w3.org/1999/xlink" xlink:type="simple"><person-group><name name-style="western"><surname>Piper</surname><given-names>GL</given-names></name></person-group> (<year>1977</year>) <article-title>Biology and immature stages of Cylindrocopturus quercus (Say) (Coleoptera: Curculionidae).</article-title><source>The Coleopterists Bulletin</source><volume>31</volume>: <fpage>65</fpage>-<lpage>72</lpage>.</mixed-citation></ref></ref-list></tp:taxon-treatment>
