# Supplementary material for: New Curculionoidea (Coleoptera) records for Canada
Source: Zookeys. 2013 Jun 13;(309):13–48. doi: 10.3897/zookeys.309.4667 (PMC3689125; doi:10.3897/zookeys.309.4667)
Supplement: XML Treatment for Rhyncolus knowltoni [file zookeys.309.4667-treatment51.xml]

<!DOCTYPE tp:taxon-treatment
  PUBLIC "-//TaxonX//DTD Taxonomic Treatment Publishing DTD v0 20100105//EN" "tax-treatment-NSO.dtd">
<tp:taxon-treatment xmlns:tp="http://www.plazi.org/taxpub"><tp:treatment-meta><mixed-citation publication-type="journal"><person-group><name><surname>Douglas</surname><given-names>Hume</given-names></name><name><surname>Bouchard</surname><given-names>Patrice</given-names></name><name><surname>Anderson</surname><given-names>Robert S.</given-names></name><name><surname>de Tonnancour</surname><given-names>Pierre</given-names></name><name><surname>Vigneault</surname><given-names>Robert</given-names></name><name><surname>Webster</surname><given-names>Reginald P.</given-names></name></person-group><article-title>New Curculionoidea (Coleoptera) records for Canada</article-title><source>Zookeys</source><day>13</day><month>6</month><year>2013</year><volume>2013</volume><issue>309</issue><fpage>13</fpage><lpage>48</lpage><pub-id pub-id-type="doi">10.3897/zookeys.309.4667</pub-id></mixed-citation></tp:treatment-meta><tp:nomenclature><tp:taxon-name>
                            <tp:taxon-name-part taxon-name-part-type="genus">Rhyncolus</tp:taxon-name-part>
                            <tp:taxon-name-part taxon-name-part-type="species">knowltoni</tp:taxon-name-part>
                        </tp:taxon-name><tp:taxon-authority>(Thatcher, 1940)</tp:taxon-authority><tp:taxon-status xmlns:xlink="http://www.w3.org/1999/xlink" xlink:type="simple">new to Alberta, and Saskatchewan</tp:taxon-status></tp:nomenclature><tp:treatment-sec sec-type="Note"><title>Note.</title><p>This native western North American species was previously only known in Canada from Manitoba. It has been associated with <italic><tp:taxon-name>Populus tremuloides</tp:taxon-name></italic> Michx.</p></tp:treatment-sec><tp:treatment-sec sec-type="Specimen data"><title>Specimen data.</title><p><bold>Alberta:</bold> Southern Alberta, Medicine Hat, viii.1980, pan trap, G.A.P. Gibson, (1; CMNC); Division #2, 0.5 km E. Writing-on-Stone Provincial Park, 6–15.vi.1981, pan traps, D. McCorquodale (1; CMNC); Division #1, Cypress Hills Interprovincial Park, 4 km S. Elkwater, 22.vi-19.viii.1988, 1400m, S. &amp; J. Peck, fir-pine-aspen forest, FIT (1; CMNC); <bold>Saskatchewan:</bold> Maple Creek No. 111,Cypress Hills Interprovincial Park, Center Block, Boiler Creek aspen forest, 21.vi-19.viii.1988, FIT 1200m, S. &amp; J. Peck (1; CMNC).</p></tp:treatment-sec></tp:taxon-treatment>
