# Supplementary material for: New Curculionoidea (Coleoptera) records for Canada
Source: Zookeys. 2013 Jun 13;(309):13–48. doi: 10.3897/zookeys.309.4667 (PMC3689125; doi:10.3897/zookeys.309.4667)
Supplement: XML Treatment for Rhyncolus macrops [file zookeys.309.4667-treatment52.xml]

<!DOCTYPE tp:taxon-treatment
  PUBLIC "-//TaxonX//DTD Taxonomic Treatment Publishing DTD v0 20100105//EN" "tax-treatment-NSO.dtd">
<tp:taxon-treatment xmlns:tp="http://www.plazi.org/taxpub"><tp:treatment-meta><mixed-citation publication-type="journal"><person-group><name><surname>Douglas</surname><given-names>Hume</given-names></name><name><surname>Bouchard</surname><given-names>Patrice</given-names></name><name><surname>Anderson</surname><given-names>Robert S.</given-names></name><name><surname>de Tonnancour</surname><given-names>Pierre</given-names></name><name><surname>Vigneault</surname><given-names>Robert</given-names></name><name><surname>Webster</surname><given-names>Reginald P.</given-names></name></person-group><article-title>New Curculionoidea (Coleoptera) records for Canada</article-title><source>Zookeys</source><day>13</day><month>6</month><year>2013</year><volume>2013</volume><issue>309</issue><fpage>13</fpage><lpage>48</lpage><pub-id pub-id-type="doi">10.3897/zookeys.309.4667</pub-id></mixed-citation></tp:treatment-meta><tp:nomenclature><tp:taxon-name>
                            <tp:taxon-name-part taxon-name-part-type="genus">Rhyncolus</tp:taxon-name-part>
                            <tp:taxon-name-part taxon-name-part-type="species">macrops</tp:taxon-name-part>
                        </tp:taxon-name><tp:taxon-authority>Buchanan, 1946</tp:taxon-authority><tp:taxon-status xmlns:xlink="http://www.w3.org/1999/xlink" xlink:type="simple">new to New Brunswick</tp:taxon-status></tp:nomenclature><tp:treatment-sec sec-type="Note"><title>Note.</title><p>This transcontinental native North American species is recorded from New Brunswick for the first time. Adults are associated with a variety of dead coniferous trees (Pinales) (<xref ref-type="bibr" rid="B20">Buchanan 1946</xref>).</p></tp:treatment-sec><tp:treatment-sec sec-type="Specimen data"><title>Specimen data.</title><p><bold>New Brunswick:</bold> Carleton County, Jackson Falls, Bell Forest, <named-content xmlns:xlink="http://www.w3.org/1999/xlink" content-type="dwc:verbatimCoordinates" xlink:type="simple">46.2200°N, 67.7231°W</named-content>, 7.vi.2007, 27.vi.2008 under spruce bark &amp; in Lindgren trap, R. Webster (2, RWC); Sunbury County, Acadia Research Forest, <named-content xmlns:xlink="http://www.w3.org/1999/xlink" content-type="dwc:verbatimCoordinates" xlink:type="simple">45.9866°N, 66.3841°W</named-content>, 19–25.v.2009, 25.v–2.vi.2009, 16–24.vi.2009, red spruce forest, Lindgren traps, R. Webster &amp; M.A. Giguère (3, RWC); York County, Charters Settlement, <named-content xmlns:xlink="http://www.w3.org/1999/xlink" content-type="dwc:verbatimCoordinates" xlink:type="simple">45.8380°N, 66.7300°W</named-content>, 6.v.2004, under bark, R. Webster (1, RWC).</p><!--PageBreak--></tp:treatment-sec><ref-list><ref id="B20"><mixed-citation xmlns:xlink="http://www.w3.org/1999/xlink" xlink:type="simple"><person-group><name name-style="western"><surname>Buchanan</surname><given-names>LL</given-names></name></person-group> (<year>1946</year>) <article-title>Notes on American <italic>Rhyncolus</italic>, with description of a new species (Coleoptera, Curculionidae).</article-title><source>Bulletin of the Brooklyn Entomological Society</source><volume>41</volume>: <fpage>129</fpage>-<lpage>136</lpage>.</mixed-citation></ref></ref-list></tp:taxon-treatment>
