# Supplementary material for: New Curculionoidea (Coleoptera) records for Canada
Source: Zookeys. 2013 Jun 13;(309):13–48. doi: 10.3897/zookeys.309.4667 (PMC3689125; doi:10.3897/zookeys.309.4667)
Supplement: XML Treatment for Acalles carinatus [file zookeys.309.4667-treatment53.xml]

<!DOCTYPE tp:taxon-treatment
  PUBLIC "-//TaxonX//DTD Taxonomic Treatment Publishing DTD v0 20100105//EN" "tax-treatment-NSO.dtd">
<tp:taxon-treatment xmlns:tp="http://www.plazi.org/taxpub"><tp:treatment-meta><mixed-citation publication-type="journal"><person-group><name><surname>Douglas</surname><given-names>Hume</given-names></name><name><surname>Bouchard</surname><given-names>Patrice</given-names></name><name><surname>Anderson</surname><given-names>Robert S.</given-names></name><name><surname>de Tonnancour</surname><given-names>Pierre</given-names></name><name><surname>Vigneault</surname><given-names>Robert</given-names></name><name><surname>Webster</surname><given-names>Reginald P.</given-names></name></person-group><article-title>New Curculionoidea (Coleoptera) records for Canada</article-title><source>Zookeys</source><day>13</day><month>6</month><year>2013</year><volume>2013</volume><issue>309</issue><fpage>13</fpage><lpage>48</lpage><pub-id pub-id-type="doi">10.3897/zookeys.309.4667</pub-id></mixed-citation></tp:treatment-meta><tp:nomenclature><tp:taxon-name>
                            <tp:taxon-name-part taxon-name-part-type="genus">Acalles</tp:taxon-name-part>
                            <tp:taxon-name-part taxon-name-part-type="species">carinatus</tp:taxon-name-part>
                        </tp:taxon-name><tp:taxon-authority>LeConte, 1876</tp:taxon-authority><tp:taxon-status xmlns:xlink="http://www.w3.org/1999/xlink" xlink:type="simple">new to Quebec</tp:taxon-status></tp:nomenclature><tp:treatment-sec sec-type="Note"><title>Note.</title><p>Label data from many specimens from throughout its range in eastern USA and southern Ontario indicates that this native species occurs commonly in hardwood forest leaf litter.</p></tp:treatment-sec><tp:treatment-sec sec-type="Specimen data"><title>Specimen data.</title><p><bold>Quebec:</bold> MRC Deux-Montagnes, Oka, Parc d’Oka, 11.vi.1995, R. Vigneault (1, CRVI); MRC La Vallée-du-Richelieu, Mont-Saint-Hilaire, yellow pan traps, 11–18.vi.2001, E. Fast (1, CMNC); MRC La Vallée-du-Richelieu, Mont-Saint-Hilaire, beach-sugar maple forest, yellow pan traps, 21–28.v.2001, E. Fast (1, LEMQ); same except: 16–23.vii.2001 (1, LEMQ); Montreal, Sainte-Anne-de-Bellevue, Morgan Arboretum, 10–15.vi., 15–20.vi., 20–25.vi., 3–9.vii., 20–26.viii.2001, J. Forrest, yellow pan traps in ash-sugar maple forest (6, LEMQ).</p></tp:treatment-sec></tp:taxon-treatment>
