# Supplementary material for: New Curculionoidea (Coleoptera) records for Canada
Source: Zookeys. 2013 Jun 13;(309):13–48. doi: 10.3897/zookeys.309.4667 (PMC3689125; doi:10.3897/zookeys.309.4667)
Supplement: XML Treatment for Tyloderma foveolatum [file zookeys.309.4667-treatment55.xml]

<!DOCTYPE tp:taxon-treatment
  PUBLIC "-//TaxonX//DTD Taxonomic Treatment Publishing DTD v0 20100105//EN" "tax-treatment-NSO.dtd">
<tp:taxon-treatment xmlns:tp="http://www.plazi.org/taxpub"><tp:treatment-meta><mixed-citation publication-type="journal"><person-group><name><surname>Douglas</surname><given-names>Hume</given-names></name><name><surname>Bouchard</surname><given-names>Patrice</given-names></name><name><surname>Anderson</surname><given-names>Robert S.</given-names></name><name><surname>de Tonnancour</surname><given-names>Pierre</given-names></name><name><surname>Vigneault</surname><given-names>Robert</given-names></name><name><surname>Webster</surname><given-names>Reginald P.</given-names></name></person-group><article-title>New Curculionoidea (Coleoptera) records for Canada</article-title><source>Zookeys</source><day>13</day><month>6</month><year>2013</year><volume>2013</volume><issue>309</issue><fpage>13</fpage><lpage>48</lpage><pub-id pub-id-type="doi">10.3897/zookeys.309.4667</pub-id></mixed-citation></tp:treatment-meta><tp:nomenclature><tp:taxon-name>
                            <tp:taxon-name-part taxon-name-part-type="genus">Tyloderma</tp:taxon-name-part>
                            <tp:taxon-name-part taxon-name-part-type="species">foveolatum</tp:taxon-name-part>
                        </tp:taxon-name><tp:taxon-authority>(Say, 1832)</tp:taxon-authority><tp:taxon-status xmlns:xlink="http://www.w3.org/1999/xlink" xlink:type="simple">new to Manitoba</tp:taxon-status></tp:nomenclature><tp:treatment-sec sec-type="Note"><title>Note.</title><p>This widespread native eastern USA and eastern southern Canadian species has been associated with <italic><tp:taxon-name>Oenothera biennis</tp:taxon-name></italic> L. (<tp:taxon-name>Onagraceae</tp:taxon-name>), a native ruderal plant (<xref ref-type="bibr" rid="B53">Wibmer 1981</xref>).</p></tp:treatment-sec><tp:treatment-sec sec-type="Specimen data"><title>Specimen data.</title><p><bold>Manitoba:</bold> Eastern Manitoba, Sandilands Provincial Forest, Marchand (10–12 km E.), 10–12.vi.1987, H. &amp; A. Howden (1, CMNC); Spruce Woods Provincial Park, Glenboro (10–15 km W.), 17.vi.1987, H. &amp; A. Howden (3, CMNC).</p></tp:treatment-sec><ref-list><ref id="B53"><mixed-citation xmlns:xlink="http://www.w3.org/1999/xlink" xlink:type="simple"><person-group><name name-style="western"><surname>Wibmer</surname><given-names>GJ</given-names></name></person-group> (<year>1981</year>) <article-title>Revision of the New World weevil genus <italic>Tyloderma</italic> in America north of Mexico (Coleoptera: Curculionidae: Cryptorhynchinae).</article-title><source>Southwestern Entomologist Supplement</source><volume>3</volume>: <fpage>1</fpage>-<lpage>95</lpage>.</mixed-citation></ref></ref-list></tp:taxon-treatment>
