# Supplementary material for: New Curculionoidea (Coleoptera) records for Canada
Source: Zookeys. 2013 Jun 13;(309):13–48. doi: 10.3897/zookeys.309.4667 (PMC3689125; doi:10.3897/zookeys.309.4667)
Supplement: XML Treatment for Atrichonotus taeniatulus [file zookeys.309.4667-treatment59.xml]

<!DOCTYPE tp:taxon-treatment
  PUBLIC "-//TaxonX//DTD Taxonomic Treatment Publishing DTD v0 20100105//EN" "tax-treatment-NSO.dtd">
<tp:taxon-treatment xmlns:tp="http://www.plazi.org/taxpub"><tp:treatment-meta><mixed-citation publication-type="journal"><person-group><name><surname>Douglas</surname><given-names>Hume</given-names></name><name><surname>Bouchard</surname><given-names>Patrice</given-names></name><name><surname>Anderson</surname><given-names>Robert S.</given-names></name><name><surname>de Tonnancour</surname><given-names>Pierre</given-names></name><name><surname>Vigneault</surname><given-names>Robert</given-names></name><name><surname>Webster</surname><given-names>Reginald P.</given-names></name></person-group><article-title>New Curculionoidea (Coleoptera) records for Canada</article-title><source>Zookeys</source><day>13</day><month>6</month><year>2013</year><volume>2013</volume><issue>309</issue><fpage>13</fpage><lpage>48</lpage><pub-id pub-id-type="doi">10.3897/zookeys.309.4667</pub-id></mixed-citation></tp:treatment-meta><tp:nomenclature><tp:taxon-name>
                            <tp:taxon-name-part taxon-name-part-type="genus">Atrichonotus</tp:taxon-name-part>
                            <tp:taxon-name-part taxon-name-part-type="species">taeniatulus</tp:taxon-name-part>
                        </tp:taxon-name><tp:taxon-authority>(Berg, 1881)</tp:taxon-authority><tp:taxon-status xmlns:xlink="http://www.w3.org/1999/xlink" xlink:type="simple">new to Canada</tp:taxon-status></tp:nomenclature><tp:treatment-sec sec-type="Note"><title>Note.</title><p>This adventive species, the adults of which feed on the roots and foliage of a variety of host plants (although most frequently on <tp:taxon-name>Fabaceae</tp:taxon-name>), was known previously in North America from southeastern USA west to Texas (<xref ref-type="bibr" rid="B4">Anderson 2002</xref>). This species can be an important pest of alfalfa (<italic><tp:taxon-name>Medicago sativa</tp:taxon-name></italic> L., <tp:taxon-name>Fabaceae</tp:taxon-name>).</p></tp:treatment-sec><tp:treatment-sec sec-type="Specimen data"><title>Specimen data.</title><p><bold>Quebec:</bold> MRC La Vallée-du-Richelieu, Mont-Saint-Hilaire, 25.v.1999, H. Miquet-Sage (1, CHMS).</p></tp:treatment-sec><ref-list><ref id="B4"><mixed-citation xmlns:xlink="http://www.w3.org/1999/xlink" xlink:type="simple"><person-group><name name-style="western"><surname>Anderson</surname><given-names>RS</given-names></name></person-group> (<year>2002</year>) <article-title>Chapter 131. Curculionidae.</article-title> In: <person-group><name name-style="western"><surname>Arnett</surname><given-names>RH Jr</given-names></name><name name-style="western"><surname>Thomas</surname><given-names>MC</given-names></name><name name-style="western"><surname>Skelley</surname><given-names>P</given-names></name></person-group> (<role>Eds</role>). <issue-title>American Beetles Volume 2.</issue-title><source>CRC Press, Gainesville Florida</source>: <fpage>722</fpage>-<lpage>815</lpage>.</mixed-citation></ref></ref-list></tp:taxon-treatment>
