# Supplementary material for: New Curculionoidea (Coleoptera) records for Canada
Source: Zookeys. 2013 Jun 13;(309):13–48. doi: 10.3897/zookeys.309.4667 (PMC3689125; doi:10.3897/zookeys.309.4667)
Supplement: XML Treatment for Larinus planus [file zookeys.309.4667-treatment61.xml]

<!DOCTYPE tp:taxon-treatment
  PUBLIC "-//TaxonX//DTD Taxonomic Treatment Publishing DTD v0 20100105//EN" "tax-treatment-NSO.dtd">
<tp:taxon-treatment xmlns:tp="http://www.plazi.org/taxpub"><tp:treatment-meta><mixed-citation publication-type="journal"><person-group><name><surname>Douglas</surname><given-names>Hume</given-names></name><name><surname>Bouchard</surname><given-names>Patrice</given-names></name><name><surname>Anderson</surname><given-names>Robert S.</given-names></name><name><surname>de Tonnancour</surname><given-names>Pierre</given-names></name><name><surname>Vigneault</surname><given-names>Robert</given-names></name><name><surname>Webster</surname><given-names>Reginald P.</given-names></name></person-group><article-title>New Curculionoidea (Coleoptera) records for Canada</article-title><source>Zookeys</source><day>13</day><month>6</month><year>2013</year><volume>2013</volume><issue>309</issue><fpage>13</fpage><lpage>48</lpage><pub-id pub-id-type="doi">10.3897/zookeys.309.4667</pub-id></mixed-citation></tp:treatment-meta><tp:nomenclature><tp:taxon-name>
                            <tp:taxon-name-part taxon-name-part-type="genus">Larinus</tp:taxon-name-part>
                            <tp:taxon-name-part taxon-name-part-type="species">planus</tp:taxon-name-part>
                        </tp:taxon-name><tp:taxon-authority>(Fabricius, 1792)</tp:taxon-authority><tp:taxon-status xmlns:xlink="http://www.w3.org/1999/xlink" xlink:type="simple">new to Quebec</tp:taxon-status></tp:nomenclature><tp:treatment-sec sec-type="Note"><title>Note.</title><p>This adventive Palaearctic species was introduced to North America for the biological control of Canada thistle, <italic><tp:taxon-name>Cirsium arvense</tp:taxon-name></italic> (L.) Scop. (<tp:taxon-name>Asteraceae</tp:taxon-name>) (<xref ref-type="bibr" rid="B4">Anderson 2002</xref>). It is present in Alberta, British Columbia, Nova Scotia and Ontario.</p></tp:treatment-sec><tp:treatment-sec sec-type="Specimen data"><title>Specimen data.</title><p><bold>Quebec:</bold> MRC Marguerite-D’Youville, Varennes (Verchères), 25.viii.2001, 6.ix.2001, 16.viii.2004, 12.vi.2006, 13.vi.2006, C. Chantal (8, CCCH); MRC Vaudreuil-Soulanges, Notre-Dame-de-l’Île-Perrot, 20.vi.2009, 21.vi.2009, 30.viii.2009, 30.viii.2012, all on <italic><tp:taxon-name>Cirsium arvense</tp:taxon-name></italic>, P. de Tonnancour (6, CPTO); Montreal, Sainte-Anne-de-Bellevue, 25.vi.2010, 7.vi., 11.vi.2011, on <italic><tp:taxon-name>Cirsium arvense</tp:taxon-name></italic>, P. de Tonnancour (12, CPTO).</p></tp:treatment-sec><ref-list><ref id="B4"><mixed-citation xmlns:xlink="http://www.w3.org/1999/xlink" xlink:type="simple"><person-group><name name-style="western"><surname>Anderson</surname><given-names>RS</given-names></name></person-group> (<year>2002</year>) <article-title>Chapter 131. Curculionidae.</article-title> In: <person-group><name name-style="western"><surname>Arnett</surname><given-names>RH Jr</given-names></name><name name-style="western"><surname>Thomas</surname><given-names>MC</given-names></name><name name-style="western"><surname>Skelley</surname><given-names>P</given-names></name></person-group> (<role>Eds</role>). <issue-title>American Beetles Volume 2.</issue-title><source>CRC Press, Gainesville Florida</source>: <fpage>722</fpage>-<lpage>815</lpage>.</mixed-citation></ref></ref-list></tp:taxon-treatment>
