# Supplementary material for: New Curculionoidea (Coleoptera) records for Canada
Source: Zookeys. 2013 Jun 13;(309):13–48. doi: 10.3897/zookeys.309.4667 (PMC3689125; doi:10.3897/zookeys.309.4667)
Supplement: XML Treatment for Magdalis inconspicua [file zookeys.309.4667-treatment62.xml]

<!DOCTYPE tp:taxon-treatment
  PUBLIC "-//TaxonX//DTD Taxonomic Treatment Publishing DTD v0 20100105//EN" "tax-treatment-NSO.dtd">
<tp:taxon-treatment xmlns:tp="http://www.plazi.org/taxpub"><tp:treatment-meta><mixed-citation publication-type="journal"><person-group><name><surname>Douglas</surname><given-names>Hume</given-names></name><name><surname>Bouchard</surname><given-names>Patrice</given-names></name><name><surname>Anderson</surname><given-names>Robert S.</given-names></name><name><surname>de Tonnancour</surname><given-names>Pierre</given-names></name><name><surname>Vigneault</surname><given-names>Robert</given-names></name><name><surname>Webster</surname><given-names>Reginald P.</given-names></name></person-group><article-title>New Curculionoidea (Coleoptera) records for Canada</article-title><source>Zookeys</source><day>13</day><month>6</month><year>2013</year><volume>2013</volume><issue>309</issue><fpage>13</fpage><lpage>48</lpage><pub-id pub-id-type="doi">10.3897/zookeys.309.4667</pub-id></mixed-citation></tp:treatment-meta><tp:nomenclature><tp:taxon-name>
                            <tp:taxon-name-part taxon-name-part-type="genus">Magdalis</tp:taxon-name-part>
                            <tp:taxon-name-part taxon-name-part-type="species">inconspicua</tp:taxon-name-part>
                        </tp:taxon-name><tp:taxon-authority>Horn, 1873</tp:taxon-authority><tp:taxon-status xmlns:xlink="http://www.w3.org/1999/xlink" xlink:type="simple">new to New Brunswick</tp:taxon-status></tp:nomenclature><tp:treatment-sec sec-type="Note"><title>Note.</title><p>This native eastern North American species is recorded from the Maritime Provinces for the first time. It is associated with forest habitats.</p></tp:treatment-sec><tp:treatment-sec sec-type="Specimen data"><title>Specimen data.</title><p><bold>New Brunswick:</bold> Sunbury County, Gilbert Island, <named-content xmlns:xlink="http://www.w3.org/1999/xlink" content-type="dwc:verbatimCoordinates" xlink:type="simple">45.8770°N, 66.2954°W</named-content>, 29.vi.–11.vii.2012, Lindgren traps in canopy of <italic><tp:taxon-name>Juglans cinerea</tp:taxon-name></italic> &amp; <italic><tp:taxon-name>Tilia americana</tp:taxon-name></italic>, and under <italic><tp:taxon-name>Tilia americana</tp:taxon-name></italic>, C. Alderson &amp; V. Webster (2, AFC; 1, CMNC; 1, NBM; 7, RWC); Carleton County, Jackson Falls, Bell Forest, <named-content xmlns:xlink="http://www.w3.org/1999/xlink" content-type="dwc:verbatimCoordinates" xlink:type="simple">46.2200°N, 67.7231°W</named-content>, 7–21.vi.2012, Lindgren traps in <italic><tp:taxon-name>Tilia americana</tp:taxon-name></italic> canopy, C. Alderson &amp; V. Webster (1, CMNC; 1, RWC).</p></tp:treatment-sec></tp:taxon-treatment>
