# Supplementary material for: New Curculionoidea (Coleoptera) records for Canada
Source: Zookeys. 2013 Jun 13;(309):13–48. doi: 10.3897/zookeys.309.4667 (PMC3689125; doi:10.3897/zookeys.309.4667)
Supplement: XML Treatment for Dryocoetes autographus [file zookeys.309.4667-treatment65.xml]

<!DOCTYPE tp:taxon-treatment
  PUBLIC "-//TaxonX//DTD Taxonomic Treatment Publishing DTD v0 20100105//EN" "tax-treatment-NSO.dtd">
<tp:taxon-treatment xmlns:tp="http://www.plazi.org/taxpub"><tp:treatment-meta><mixed-citation publication-type="journal"><person-group><name><surname>Douglas</surname><given-names>Hume</given-names></name><name><surname>Bouchard</surname><given-names>Patrice</given-names></name><name><surname>Anderson</surname><given-names>Robert S.</given-names></name><name><surname>de Tonnancour</surname><given-names>Pierre</given-names></name><name><surname>Vigneault</surname><given-names>Robert</given-names></name><name><surname>Webster</surname><given-names>Reginald P.</given-names></name></person-group><article-title>New Curculionoidea (Coleoptera) records for Canada</article-title><source>Zookeys</source><day>13</day><month>6</month><year>2013</year><volume>2013</volume><issue>309</issue><fpage>13</fpage><lpage>48</lpage><pub-id pub-id-type="doi">10.3897/zookeys.309.4667</pub-id></mixed-citation></tp:treatment-meta><tp:nomenclature><tp:taxon-name>
                            <tp:taxon-name-part taxon-name-part-type="genus">Dryocoetes</tp:taxon-name-part>
                            <tp:taxon-name-part taxon-name-part-type="species">autographus</tp:taxon-name-part>
                        </tp:taxon-name><tp:taxon-authority>(Ratzeburg, 1837)</tp:taxon-authority><tp:taxon-status xmlns:xlink="http://www.w3.org/1999/xlink" xlink:type="simple">new to Nova Scotia</tp:taxon-status></tp:nomenclature><tp:treatment-sec sec-type="Note"><title>Note.</title><p>This widespread native species, known from all other provinces and two territories, attacks the lower parts of dead and dying conifers. The absence of records from Nova Scotia seems to be an oversight.</p></tp:treatment-sec><tp:treatment-sec sec-type="Specimen data"><title>Specimen data.</title><p><bold>Nova Scotia:</bold> Colchester Co., Portapique, <named-content xmlns:xlink="http://www.w3.org/1999/xlink" content-type="dwc:verbatimCoordinates" xlink:type="simple">45.405°N, 63.704°W</named-content>, 26.vii.1927, C.A. Frost (1, CNCI), CNC <tp:taxon-name>Diptera</tp:taxon-name> 126927; Kejimkujik National Park, <named-content xmlns:xlink="http://www.w3.org/1999/xlink" content-type="dwc:verbatimCoordinates" xlink:type="simple">44.386°N, 65.293°W</named-content>, 17.vii.1970, ex. <italic><tp:taxon-name>Picea glauca</tp:taxon-name></italic>, D.E. Bright (2, CNCI), CNC <tp:taxon-name>Diptera</tp:taxon-name> 127810, 127811; St. Ann’s Gut, <named-content xmlns:xlink="http://www.w3.org/1999/xlink" content-type="dwc:verbatimCoordinates" xlink:type="simple">46.217°N, 60.616°W</named-content>, 3.viii.1970, ex. <italic><tp:taxon-name>Picea</tp:taxon-name></italic>, D.E. Bright (2, CNCI), CNC <tp:taxon-name>Diptera</tp:taxon-name> 127830, 127831; White point, <named-content xmlns:xlink="http://www.w3.org/1999/xlink" content-type="dwc:verbatimCoordinates" xlink:type="simple">46.883°N, 60.363°W</named-content>, 23.vi.1983, Y. Bousquet (1, CNCI), CNC <tp:taxon-name>Diptera</tp:taxon-name> 128020, 128021, 128022; Cape Breton Highlands National Park, Lone Shieling, <named-content xmlns:xlink="http://www.w3.org/1999/xlink" content-type="dwc:verbatimCoordinates" xlink:type="simple">46.897°N, 60.783°W</named-content>, 1.vii.1983, R. Vockeroth, L. Lesage, Y. Bousquet (2, CNCI), CNC <tp:taxon-name>Diptera</tp:taxon-name> 128037, 128038, 128072; Cape Breton Highlands National Park, Jack Pine Trail, <named-content xmlns:xlink="http://www.w3.org/1999/xlink" content-type="dwc:verbatimCoordinates" xlink:type="simple">46.779°N, 60.333°W</named-content>, 22.vii.1983, D.E. &amp; J.E. Bright (1, CNCI), CNC <tp:taxon-name>Diptera</tp:taxon-name> 128028; Halifax, Point Pleasant Park, <named-content xmlns:xlink="http://www.w3.org/1999/xlink" content-type="dwc:verbatimCoordinates" xlink:type="simple">46.822°N, 60.799°W</named-content>, 13.vi.–5.vii.1990, S. Robertson &amp; G Harding (4, CNCI), CNC <tp:taxon-name>Diptera</tp:taxon-name> 127944, 127945, 127946, 127947.</p><!--PageBreak--></tp:treatment-sec></tp:taxon-treatment>
