# Supplementary material for: New Curculionoidea (Coleoptera) records for Canada
Source: Zookeys. 2013 Jun 13;(309):13–48. doi: 10.3897/zookeys.309.4667 (PMC3689125; doi:10.3897/zookeys.309.4667)
Supplement: XML Treatment for Dendroctonus ponderosae [file zookeys.309.4667-treatment70.xml]

<!DOCTYPE tp:taxon-treatment
  PUBLIC "-//TaxonX//DTD Taxonomic Treatment Publishing DTD v0 20100105//EN" "tax-treatment-NSO.dtd">
<tp:taxon-treatment xmlns:tp="http://www.plazi.org/taxpub"><tp:treatment-meta><mixed-citation publication-type="journal"><person-group><name><surname>Douglas</surname><given-names>Hume</given-names></name><name><surname>Bouchard</surname><given-names>Patrice</given-names></name><name><surname>Anderson</surname><given-names>Robert S.</given-names></name><name><surname>de Tonnancour</surname><given-names>Pierre</given-names></name><name><surname>Vigneault</surname><given-names>Robert</given-names></name><name><surname>Webster</surname><given-names>Reginald P.</given-names></name></person-group><article-title>New Curculionoidea (Coleoptera) records for Canada</article-title><source>Zookeys</source><day>13</day><month>6</month><year>2013</year><volume>2013</volume><issue>309</issue><fpage>13</fpage><lpage>48</lpage><pub-id pub-id-type="doi">10.3897/zookeys.309.4667</pub-id></mixed-citation></tp:treatment-meta><tp:nomenclature><tp:taxon-name>
                            <tp:taxon-name-part taxon-name-part-type="genus">Dendroctonus</tp:taxon-name-part>
                            <tp:taxon-name-part taxon-name-part-type="species">ponderosae</tp:taxon-name-part>
                        </tp:taxon-name><tp:taxon-authority>Hopkins, 1902</tp:taxon-authority><tp:taxon-status xmlns:xlink="http://www.w3.org/1999/xlink" xlink:type="simple">new to Alberta</tp:taxon-status></tp:nomenclature><tp:treatment-sec sec-type="Note"><title>Note.</title><p>The native, <italic><tp:taxon-name>Pinus</tp:taxon-name></italic>-feeding mountain pine beetle has not previously been reported from Alberta in the taxonomic literature despite well-studied, costly outbreaks there. Specimens listed here document the oldest CNCI material from Canada outside British Columbia.</p></tp:treatment-sec><tp:treatment-sec sec-type="Specimen data"><title>Specimen data.</title><p><bold>Alberta:</bold> Waterton Lakes National Park, Summit-Carthew Lakes Trail, <named-content xmlns:xlink="http://www.w3.org/1999/xlink" content-type="dwc:verbatimCoordinates" xlink:type="simple">49.033°N, 113.984°W</named-content>, 17.vi.1980, J.M Campbell &amp; D.E. Bright (6, CNCI), CNC <tp:taxon-name>Diptera</tp:taxon-name> 130912–130917; Waterton Lakes National Park, km 3 Chief Mountain Highway, 17.vi.1980, J.M. Campbell (1, CNCI), CNC <tp:taxon-name>Diptera</tp:taxon-name> 130911; Waterton Lakes National Park, Red Rock Canyon, <named-content xmlns:xlink="http://www.w3.org/1999/xlink" content-type="dwc:verbatimCoordinates" xlink:type="simple">49.133°N, 113.018°W</named-content>, 16.vii.1980, ex. <italic><tp:taxon-name>Pinus contorta</tp:taxon-name></italic>, D.E. Bright(1, CNCI), CNC <tp:taxon-name>Diptera</tp:taxon-name> 130910; Waterton Lakes National Park, km 9 Chief Mountain Highway, 24.vii.1980, ex. <italic><tp:taxon-name>Pinus contorta</tp:taxon-name></italic>, D.E. Bright (3, CNCI), CNC <tp:taxon-name>Diptera</tp:taxon-name> 130918–130920; Waterton Lakes National Park, Cameron Lake, <named-content xmlns:xlink="http://www.w3.org/1999/xlink" content-type="dwc:verbatimCoordinates" xlink:type="simple">49.017°N, 114.067°W</named-content>, 30.vii.1980, D.E. Bright (4, CNCI), CNC <tp:taxon-name>Diptera</tp:taxon-name> 130902–130905; Waterton Lakes National Park, Belly River, <named-content xmlns:xlink="http://www.w3.org/1999/xlink" content-type="dwc:verbatimCoordinates" xlink:type="simple">49.767°N, 113.034°W</named-content>, 30.vii.1980, D.E. Bright (4, CNCI), CNC <tp:taxon-name>Diptera</tp:taxon-name> 130906–130909.</p></tp:treatment-sec></tp:taxon-treatment>
