# Supplementary material for: New Curculionoidea (Coleoptera) records for Canada
Source: Zookeys. 2013 Jun 13;(309):13–48. doi: 10.3897/zookeys.309.4667 (PMC3689125; doi:10.3897/zookeys.309.4667)
Supplement: XML Treatment for Tomicus piniperda [file zookeys.309.4667-treatment72.xml]

<!DOCTYPE tp:taxon-treatment
  PUBLIC "-//TaxonX//DTD Taxonomic Treatment Publishing DTD v0 20100105//EN" "tax-treatment-NSO.dtd">
<tp:taxon-treatment xmlns:tp="http://www.plazi.org/taxpub"><tp:treatment-meta><mixed-citation publication-type="journal"><person-group><name><surname>Douglas</surname><given-names>Hume</given-names></name><name><surname>Bouchard</surname><given-names>Patrice</given-names></name><name><surname>Anderson</surname><given-names>Robert S.</given-names></name><name><surname>de Tonnancour</surname><given-names>Pierre</given-names></name><name><surname>Vigneault</surname><given-names>Robert</given-names></name><name><surname>Webster</surname><given-names>Reginald P.</given-names></name></person-group><article-title>New Curculionoidea (Coleoptera) records for Canada</article-title><source>Zookeys</source><day>13</day><month>6</month><year>2013</year><volume>2013</volume><issue>309</issue><fpage>13</fpage><lpage>48</lpage><pub-id pub-id-type="doi">10.3897/zookeys.309.4667</pub-id></mixed-citation></tp:treatment-meta><tp:nomenclature><tp:taxon-name>
                            <tp:taxon-name-part taxon-name-part-type="genus">Tomicus</tp:taxon-name-part>
                            <tp:taxon-name-part taxon-name-part-type="species">piniperda</tp:taxon-name-part>
                        </tp:taxon-name><tp:taxon-authority>(Linnaeus, 1758)</tp:taxon-authority><tp:taxon-status xmlns:xlink="http://www.w3.org/1999/xlink" xlink:type="simple">new data on first Canadian record, and first Quebec record</tp:taxon-status></tp:nomenclature><tp:treatment-sec sec-type="Note"><title>Note.</title><p>These records of this adventive Palaearctic species, the pine shoot beetle, were reported by <xref ref-type="bibr" rid="B18">Bright and Skidmore (1997)</xref> without specimen data.</p></tp:treatment-sec><tp:treatment-sec sec-type="Specimen data"><title>Specimen data.</title><p><bold>Ontario:</bold> Haldimand Co., Dunnville, <named-content xmlns:xlink="http://www.w3.org/1999/xlink" content-type="dwc:verbatimCoordinates" xlink:type="simple">42.904°N, 79.618°W</named-content>, iv.1993, Agriculture Canada (8, CNCI), CNC <tp:taxon-name>Diptera</tp:taxon-name> 128768 to 128775; Haldimand Co., Dunnville, <named-content xmlns:xlink="http://www.w3.org/1999/xlink" content-type="dwc:verbatimCoordinates" xlink:type="simple">42.904°N, 79.618°W</named-content>, 23.vi.1993, ex. bole of <italic><tp:taxon-name>Pinus sylvestris</tp:taxon-name></italic>, D.E. Bright (12, CNCI), CNC <tp:taxon-name>Diptera</tp:taxon-name> 128776 to 128782; <bold>Quebec:</bold> Gatineau,Aylmer, <named-content xmlns:xlink="http://www.w3.org/1999/xlink" content-type="dwc:verbatimCoordinates" xlink:type="simple">45.400°N, 75.817°W</named-content>, 9.vii.1993, ex. bole <italic><tp:taxon-name>Pinus sylvestris</tp:taxon-name></italic>, D.E. Bright (1, CNCI), CNC <tp:taxon-name>Diptera</tp:taxon-name> 128783.</p><!--PageBreak--></tp:treatment-sec><ref-list><ref id="B18"><mixed-citation xmlns:xlink="http://www.w3.org/1999/xlink" xlink:type="simple"><person-group><name name-style="western"><surname>Bright</surname><given-names>DE</given-names></name><name name-style="western"><surname>Skidmore</surname><given-names>RE</given-names></name></person-group> (<year>1997</year>) <source>A catalog of Scolytidae and Platypodidae (Coleoptera). Supplement 1 (1990–1994) National Research Council Research Press, Ottawa, 368 pp.</source></mixed-citation></ref></ref-list></tp:taxon-treatment>
