# Supplementary material for: New Curculionoidea (Coleoptera) records for Canada
Source: Zookeys. 2013 Jun 13;(309):13–48. doi: 10.3897/zookeys.309.4667 (PMC3689125; doi:10.3897/zookeys.309.4667)
Supplement: XML Treatment for Hylocurus rudis [file zookeys.309.4667-treatment74.xml]

<!DOCTYPE tp:taxon-treatment
  PUBLIC "-//TaxonX//DTD Taxonomic Treatment Publishing DTD v0 20100105//EN" "tax-treatment-NSO.dtd">
<tp:taxon-treatment xmlns:tp="http://www.plazi.org/taxpub"><tp:treatment-meta><mixed-citation publication-type="journal"><person-group><name><surname>Douglas</surname><given-names>Hume</given-names></name><name><surname>Bouchard</surname><given-names>Patrice</given-names></name><name><surname>Anderson</surname><given-names>Robert S.</given-names></name><name><surname>de Tonnancour</surname><given-names>Pierre</given-names></name><name><surname>Vigneault</surname><given-names>Robert</given-names></name><name><surname>Webster</surname><given-names>Reginald P.</given-names></name></person-group><article-title>New Curculionoidea (Coleoptera) records for Canada</article-title><source>Zookeys</source><day>13</day><month>6</month><year>2013</year><volume>2013</volume><issue>309</issue><fpage>13</fpage><lpage>48</lpage><pub-id pub-id-type="doi">10.3897/zookeys.309.4667</pub-id></mixed-citation></tp:treatment-meta><tp:nomenclature><tp:taxon-name>
                            <tp:taxon-name-part taxon-name-part-type="genus">Hylocurus</tp:taxon-name-part>
                            <tp:taxon-name-part taxon-name-part-type="species">rudis</tp:taxon-name-part>
                        </tp:taxon-name><tp:taxon-authority>(LeConte, 1876)</tp:taxon-authority><tp:taxon-status xmlns:xlink="http://www.w3.org/1999/xlink" xlink:type="simple">new to Canada</tp:taxon-status></tp:nomenclature><tp:treatment-sec sec-type="Note"><title>Note.</title><p>This native species breeds in weakened or dead small diameter stems of hardwood trees. Its apparent limitation to southern Ontario and Quebec is probably due to climate, given that it is also known from Michigan, Ohio and Pennsylvania (<xref ref-type="bibr" rid="B55">Wood and Bright 1992</xref>).</p></tp:treatment-sec><tp:treatment-sec sec-type="Specimen data"><title>Specimen data.</title><p><bold>Ontario:</bold> Essex Co., Pt. Pelee National Park, Visitor’s Centre, 22–29.v.2000, O. Lonsdale (1, DEBU), debu01000657; Essex Co., Middle Island, <named-content xmlns:xlink="http://www.w3.org/1999/xlink" content-type="dwc:verbatimCoordinates" xlink:type="simple">40°41'N, 82°41'W</named-content>, 4.vii.2000, ex. yellow pans etc., Paiero, Marshall, &amp; Cheung (4, DEBU), debu00221910, debu00222016, debu00221976, debu00221526; Essex Co., Middle Island, <named-content xmlns:xlink="http://www.w3.org/1999/xlink" content-type="dwc:verbatimCoordinates" xlink:type="simple">40°41'N, 82°41'W</named-content>, 11.vi.2003, S.A. Marshall (1, DEBU), debu00221012; Essex Co., Pt. Pelee National Park, The Tip, 17.vi.2003, H. Carscadden (1, DEBU), debu00219553; Halton, Oakville, <named-content xmlns:xlink="http://www.w3.org/1999/xlink" content-type="dwc:verbatimCoordinates" xlink:type="simple">43.450°N, 79.683°W</named-content>, 9–23.vi.2008, ex. funnel trap, CFIA (1, CNCI), CNC COLEO 00105968; <bold>Quebec:</bold> MRC Deux-Montagnes, Oka, Parc d’Oka, Deux-Montagnes, 27.iv.1997, reared ex. <italic><tp:taxon-name>Carya ovata</tp:taxon-name></italic> R. Vigneault, (1, CRVI).</p></tp:treatment-sec><ref-list><ref id="B55"><mixed-citation xmlns:xlink="http://www.w3.org/1999/xlink" xlink:type="simple"><person-group><name name-style="western"><surname>Wood</surname><given-names>SL</given-names></name><name name-style="western"><surname>Bright</surname><given-names>DE</given-names></name></person-group> (<year>1992</year>) <source>A catalog of Scolytidae and Platypodidae (Coleoptera), Part 2: Taxonomic Index, Great Basin Naturalist Memoirs No. 13. Brigham Young University, Provo, UT, USA. 1553 pp.</source></mixed-citation></ref></ref-list></tp:taxon-treatment>
