# Supplementary material for: New Curculionoidea (Coleoptera) records for Canada
Source: Zookeys. 2013 Jun 13;(309):13–48. doi: 10.3897/zookeys.309.4667 (PMC3689125; doi:10.3897/zookeys.309.4667)
Supplement: XML Treatment for Phloeosinus pini [file zookeys.309.4667-treatment77.xml]

<!DOCTYPE tp:taxon-treatment
  PUBLIC "-//TaxonX//DTD Taxonomic Treatment Publishing DTD v0 20100105//EN" "tax-treatment-NSO.dtd">
<tp:taxon-treatment xmlns:tp="http://www.plazi.org/taxpub"><tp:treatment-meta><mixed-citation publication-type="journal"><person-group><name><surname>Douglas</surname><given-names>Hume</given-names></name><name><surname>Bouchard</surname><given-names>Patrice</given-names></name><name><surname>Anderson</surname><given-names>Robert S.</given-names></name><name><surname>de Tonnancour</surname><given-names>Pierre</given-names></name><name><surname>Vigneault</surname><given-names>Robert</given-names></name><name><surname>Webster</surname><given-names>Reginald P.</given-names></name></person-group><article-title>New Curculionoidea (Coleoptera) records for Canada</article-title><source>Zookeys</source><day>13</day><month>6</month><year>2013</year><volume>2013</volume><issue>309</issue><fpage>13</fpage><lpage>48</lpage><pub-id pub-id-type="doi">10.3897/zookeys.309.4667</pub-id></mixed-citation></tp:treatment-meta><tp:nomenclature><tp:taxon-name>
                            <tp:taxon-name-part taxon-name-part-type="genus">Phloeosinus</tp:taxon-name-part>
                            <tp:taxon-name-part taxon-name-part-type="species">pini</tp:taxon-name-part>
                        </tp:taxon-name><tp:taxon-authority>Swaine, 1915</tp:taxon-authority><tp:taxon-status xmlns:xlink="http://www.w3.org/1999/xlink" xlink:type="simple">new to Ontario</tp:taxon-status></tp:nomenclature><tp:treatment-sec sec-type="Note"><title>Note.</title><p>This widespread (Alberta, British Columbia, Manitoba, Quebec, Northwest Territories, Nova Scotia, Yukon), but infrequently collected native species breeds in <italic><tp:taxon-name>Pinus</tp:taxon-name></italic> and <italic><tp:taxon-name>Picea</tp:taxon-name></italic> (<xref ref-type="bibr" rid="B14">Bright 1976</xref>).</p></tp:treatment-sec><tp:treatment-sec sec-type="Specimen data"><title>Specimen data.</title><p><bold>Ontario:</bold> Lennox and Addington Co., Napanee, <named-content xmlns:xlink="http://www.w3.org/1999/xlink" content-type="dwc:verbatimCoordinates" xlink:type="simple">44.267°N, 76.971°W</named-content>, 20.v.2004, ex. funnel trap, CFIA (1, CNCI).</p></tp:treatment-sec><ref-list><ref id="B14"><mixed-citation xmlns:xlink="http://www.w3.org/1999/xlink" xlink:type="simple"><person-group><name name-style="western"><surname>Bright</surname><given-names>DE</given-names></name></person-group> (<year>1976</year>) <source>The Bark Beetles of Canada and Alaska. Coleoptera: Scolytidae. The insects and arachnids of Canada. Part 2. Agriculture Canada, Ottawa 241 pp.</source></mixed-citation></ref></ref-list></tp:taxon-treatment>
