# Supplementary material for: New Curculionoidea (Coleoptera) records for Canada
Source: Zookeys. 2013 Jun 13;(309):13–48. doi: 10.3897/zookeys.309.4667 (PMC3689125; doi:10.3897/zookeys.309.4667)
Supplement: XML Treatment for Scolytus rugulosus [file zookeys.309.4667-treatment84.xml]

<!DOCTYPE tp:taxon-treatment
  PUBLIC "-//TaxonX//DTD Taxonomic Treatment Publishing DTD v0 20100105//EN" "tax-treatment-NSO.dtd">
<tp:taxon-treatment xmlns:tp="http://www.plazi.org/taxpub"><tp:treatment-meta><mixed-citation publication-type="journal"><person-group><name><surname>Douglas</surname><given-names>Hume</given-names></name><name><surname>Bouchard</surname><given-names>Patrice</given-names></name><name><surname>Anderson</surname><given-names>Robert S.</given-names></name><name><surname>de Tonnancour</surname><given-names>Pierre</given-names></name><name><surname>Vigneault</surname><given-names>Robert</given-names></name><name><surname>Webster</surname><given-names>Reginald P.</given-names></name></person-group><article-title>New Curculionoidea (Coleoptera) records for Canada</article-title><source>Zookeys</source><day>13</day><month>6</month><year>2013</year><volume>2013</volume><issue>309</issue><fpage>13</fpage><lpage>48</lpage><pub-id pub-id-type="doi">10.3897/zookeys.309.4667</pub-id></mixed-citation></tp:treatment-meta><tp:nomenclature><tp:taxon-name>
                            <tp:taxon-name-part taxon-name-part-type="genus">Scolytus</tp:taxon-name-part>
                            <tp:taxon-name-part taxon-name-part-type="species">rugulosus</tp:taxon-name-part>
                        </tp:taxon-name><tp:taxon-authority>(Müller, 1818)</tp:taxon-authority><tp:taxon-status xmlns:xlink="http://www.w3.org/1999/xlink" xlink:type="simple">new data on first Canadian record</tp:taxon-status></tp:nomenclature><tp:treatment-sec sec-type="Note"><title>Note.</title><p>This adventive Palaearctic species was apparently reported from Canada in Ontario by <xref ref-type="bibr" rid="B21">Chamberlin (1939)</xref> without specimen data. It breeds in <italic><tp:taxon-name>Malus</tp:taxon-name></italic>, <italic><tp:taxon-name>Prunus</tp:taxon-name></italic> and <italic><tp:taxon-name>Pyrus</tp:taxon-name></italic> trees.</p></tp:treatment-sec><tp:treatment-sec sec-type="Specimen data"><title>Specimen data.</title><p><bold>Ontario:</bold> Prince Edward Co., 2.vii.1917, J.F. Brimley (1, CNCI), CNC <tp:taxon-name>Diptera</tp:taxon-name> 133735.</p></tp:treatment-sec><ref-list><ref id="B21"><mixed-citation xmlns:xlink="http://www.w3.org/1999/xlink" xlink:type="simple"><person-group><name name-style="western"><surname>Chamberlin</surname><given-names>WJ</given-names></name></person-group> (<year>1939</year>) <source>The bark and timber beetles of North America north of Mexico. The taxonomy, biology and control of 575 species belonging to 72 genera of the superfamily Scolytoidea.</source><publisher-name>Oregon State Cooperative Association, Corvallis</publisher-name>, <publisher-loc>Oregon</publisher-loc>, <lpage>513</lpage> pp.</mixed-citation></ref></ref-list></tp:taxon-treatment>
