# Supplementary material for: New Curculionoidea (Coleoptera) records for Canada
Source: Zookeys. 2013 Jun 13;(309):13–48. doi: 10.3897/zookeys.309.4667 (PMC3689125; doi:10.3897/zookeys.309.4667)
Supplement: XML Treatment for Scolytus schevyrewi [file zookeys.309.4667-treatment85.xml]

<!DOCTYPE tp:taxon-treatment
  PUBLIC "-//TaxonX//DTD Taxonomic Treatment Publishing DTD v0 20100105//EN" "tax-treatment-NSO.dtd">
<tp:taxon-treatment xmlns:tp="http://www.plazi.org/taxpub"><tp:treatment-meta><mixed-citation publication-type="journal"><person-group><name><surname>Douglas</surname><given-names>Hume</given-names></name><name><surname>Bouchard</surname><given-names>Patrice</given-names></name><name><surname>Anderson</surname><given-names>Robert S.</given-names></name><name><surname>de Tonnancour</surname><given-names>Pierre</given-names></name><name><surname>Vigneault</surname><given-names>Robert</given-names></name><name><surname>Webster</surname><given-names>Reginald P.</given-names></name></person-group><article-title>New Curculionoidea (Coleoptera) records for Canada</article-title><source>Zookeys</source><day>13</day><month>6</month><year>2013</year><volume>2013</volume><issue>309</issue><fpage>13</fpage><lpage>48</lpage><pub-id pub-id-type="doi">10.3897/zookeys.309.4667</pub-id></mixed-citation></tp:treatment-meta><tp:nomenclature><tp:taxon-name>
                            <tp:taxon-name-part taxon-name-part-type="genus">Scolytus</tp:taxon-name-part>
                            <tp:taxon-name-part taxon-name-part-type="species">schevyrewi</tp:taxon-name-part>
                        </tp:taxon-name><tp:taxon-authority>Semenov Tjan-Shansky, 1902</tp:taxon-authority><tp:taxon-status xmlns:xlink="http://www.w3.org/1999/xlink" xlink:type="simple">new to Alberta, Saskatchewan, Manitoba, and Ontario</tp:taxon-status></tp:nomenclature><tp:treatment-sec sec-type="Note"><title>Note.</title><p>This adventive Palaearctic species is known from British Columbia (<xref ref-type="bibr" rid="B31">Humble et al. 2010</xref>), and breeds in elms, particularly damaging the adventive <italic><tp:taxon-name>Ulmus pumila</tp:taxon-name></italic> (<tp:taxon-name>Ulmaceae</tp:taxon-name>).</p><!--PageBreak--></tp:treatment-sec><tp:treatment-sec sec-type="Specimen data"><title>Specimen data.</title><p><bold>Alberta:</bold> Medicine Hat, Gershaw Avenue, 1–30.ix.2006, ex. funnel trap, CFIA (1, CNCI), CNC COLEO 00105817; <bold>Manitoba:</bold> RM De Salaberry Otterburne, <named-content xmlns:xlink="http://www.w3.org/1999/xlink" content-type="dwc:verbatimCoordinates" xlink:type="simple">49.973°N, 97.052°W</named-content>, 2007, ex. funnel trap, CFIA, (2, CNCI), CNC COLEO 00106339, 00106340; <bold>Ontario:</bold> RM Peel, Mississauga, <named-content xmlns:xlink="http://www.w3.org/1999/xlink" content-type="dwc:verbatimCoordinates" xlink:type="simple">43.711°N, 79.722°W</named-content>, 6–19.viii.2008, ex. funnel trap, CFIA (1 CNCI); RM Hamilton, <named-content xmlns:xlink="http://www.w3.org/1999/xlink" content-type="dwc:verbatimCoordinates" xlink:type="simple">43.269°N, 79.83°W</named-content>, 29.v.–11.vi.2012, ex. funnel trap, CFIA (1, no voucher retained); Lambton Co., Sarnia, <named-content xmlns:xlink="http://www.w3.org/1999/xlink" content-type="dwc:verbatimCoordinates" xlink:type="simple">43.986°N, 82.410°W</named-content>, 11–25.vi., 30.vi.–11.vii.2012, ex. funnel trap, CFIA (2, CNCI); <bold>Saskatchewan:</bold> Maple Creek, <named-content xmlns:xlink="http://www.w3.org/1999/xlink" content-type="dwc:verbatimCoordinates" xlink:type="simple">49.917°N, 109.484°W</named-content>, 21.iv.2007, ex. funnel trap, CFIA (1, CNCI), CNC COLEO 00105818; <tp:taxon-name>Regina</tp:taxon-name>, v.–vii.2007, ex. funnel trap, CFIA (1, CNCI), CNC COLEO 00106339 (specimens also examined from Assiniboia, Eston, Estevan, Moose Jaw, Shaunavon, Weyburn, Yorkton).</p></tp:treatment-sec><ref-list><ref id="B31"><mixed-citation xmlns:xlink="http://www.w3.org/1999/xlink" xlink:type="simple"><person-group><name name-style="western"><surname>Humble</surname><given-names>LM</given-names></name><name name-style="western"><surname>John</surname><given-names>E</given-names></name><name name-style="western"><surname>Smith</surname><given-names>J</given-names></name><name name-style="western"><surname>Zilahi-Balogh</surname><given-names>G</given-names></name><name name-style="western"><surname>Kimoto</surname><given-names>T</given-names></name><name name-style="western"><surname>Noseworthy</surname><given-names>MK</given-names></name></person-group> (<year>2010</year>) <article-title>First records of the banded elm bark beetle <italic>Scolytus schevyrewi</italic> (Semenov) (Coleoptera: Curculionidae: Scolytinae), in British Columbia.</article-title><source>Journal of the Entomological Society of British Columbia</source><volume>107</volume>: <fpage>21</fpage>-<lpage>24</lpage>.</mixed-citation></ref></ref-list></tp:taxon-treatment>
