# Supplementary material for: New Curculionoidea (Coleoptera) records for Canada
Source: Zookeys. 2013 Jun 13;(309):13–48. doi: 10.3897/zookeys.309.4667 (PMC3689125; doi:10.3897/zookeys.309.4667)
Supplement: XML Treatment for Euwallacea validus [file zookeys.309.4667-treatment86.xml]

<!DOCTYPE tp:taxon-treatment
  PUBLIC "-//TaxonX//DTD Taxonomic Treatment Publishing DTD v0 20100105//EN" "tax-treatment-NSO.dtd">
<tp:taxon-treatment xmlns:tp="http://www.plazi.org/taxpub"><tp:treatment-meta><mixed-citation publication-type="journal"><person-group><name><surname>Douglas</surname><given-names>Hume</given-names></name><name><surname>Bouchard</surname><given-names>Patrice</given-names></name><name><surname>Anderson</surname><given-names>Robert S.</given-names></name><name><surname>de Tonnancour</surname><given-names>Pierre</given-names></name><name><surname>Vigneault</surname><given-names>Robert</given-names></name><name><surname>Webster</surname><given-names>Reginald P.</given-names></name></person-group><article-title>New Curculionoidea (Coleoptera) records for Canada</article-title><source>Zookeys</source><day>13</day><month>6</month><year>2013</year><volume>2013</volume><issue>309</issue><fpage>13</fpage><lpage>48</lpage><pub-id pub-id-type="doi">10.3897/zookeys.309.4667</pub-id></mixed-citation></tp:treatment-meta><tp:nomenclature><tp:taxon-name>
                            <tp:taxon-name-part taxon-name-part-type="genus">Euwallacea</tp:taxon-name-part>
                            <tp:taxon-name-part taxon-name-part-type="species">validus</tp:taxon-name-part>
                        </tp:taxon-name><tp:taxon-authority>(Eichhoff, 1875)</tp:taxon-authority><tp:taxon-status xmlns:xlink="http://www.w3.org/1999/xlink" xlink:type="simple">new to Canada</tp:taxon-status></tp:nomenclature><tp:treatment-sec sec-type="Note"><title>Note.</title><p>This adventive species has been present in North America since 1976 and has since spread within the eastern USA (<xref ref-type="bibr" rid="B46">Rabaglia et al. 2006</xref>). <italic><tp:taxon-name>Euwallacea validus</tp:taxon-name></italic> breeds in a variety of broadleaved and conifer trees, and its pest-status remains unclear.</p></tp:treatment-sec><tp:treatment-sec sec-type="Specimen data"><title>Specimen data.</title><p><bold>Ontario:</bold> Essex Co., Windsor, Bloomfield &amp; Watkins, <named-content xmlns:xlink="http://www.w3.org/1999/xlink" content-type="dwc:verbatimCoordinates" xlink:type="simple">42.291°N, 83.076°W</named-content>, 4.ix.2004, ex. <italic><tp:taxon-name>Ailanthus altissima</tp:taxon-name></italic>, E. Czerwinski (2, CNCI), CNC COLEO 00105866, 00105867; Niagara, Douglastown, <named-content xmlns:xlink="http://www.w3.org/1999/xlink" content-type="dwc:verbatimCoordinates" xlink:type="simple">42.974°N, 79.018°W</named-content>, 22.xi.2005, ex. <italic><tp:taxon-name>Pinus sylvestris</tp:taxon-name></italic>, L. Tucker(1, CNCI), CNC COLEO 00106198.</p></tp:treatment-sec><ref-list><ref id="B46"><mixed-citation xmlns:xlink="http://www.w3.org/1999/xlink" xlink:type="simple"><person-group><name name-style="western"><surname>Rabaglia</surname><given-names>RJ</given-names></name><name name-style="western"><surname>Dole</surname><given-names>SA</given-names></name><name name-style="western"><surname>Cognato</surname><given-names>AI</given-names></name></person-group> (<year>2006</year>) <article-title>Review of American Xyleborina (Coleoptera: Curculionidae: Scolytinae) occurring North of Mexico, with an illustrated key.</article-title><source>Annals of the Entomological Society of America</source><volume>99</volume>: <fpage>1034</fpage>-<lpage>1056</lpage>. doi: <ext-link ext-link-type="uri" xlink:href="http://dx.doi.org/10.1603/0013-8746(2006)99[1034:ROAXCC]2.0.CO;2" xlink:type="simple">10.1603/0013-8746(2006)99[1034:ROAXCC]2.0.CO;2</ext-link></mixed-citation></ref></ref-list></tp:taxon-treatment>
