# Supplementary material for: New Curculionoidea (Coleoptera) records for Canada
Source: Zookeys. 2013 Jun 13;(309):13–48. doi: 10.3897/zookeys.309.4667 (PMC3689125; doi:10.3897/zookeys.309.4667)
Supplement: XML Treatment for Xyleborinus attenuatus [file zookeys.309.4667-treatment87.xml]

<!DOCTYPE tp:taxon-treatment
  PUBLIC "-//TaxonX//DTD Taxonomic Treatment Publishing DTD v0 20100105//EN" "tax-treatment-NSO.dtd">
<tp:taxon-treatment xmlns:tp="http://www.plazi.org/taxpub"><tp:treatment-meta><mixed-citation publication-type="journal"><person-group><name><surname>Douglas</surname><given-names>Hume</given-names></name><name><surname>Bouchard</surname><given-names>Patrice</given-names></name><name><surname>Anderson</surname><given-names>Robert S.</given-names></name><name><surname>de Tonnancour</surname><given-names>Pierre</given-names></name><name><surname>Vigneault</surname><given-names>Robert</given-names></name><name><surname>Webster</surname><given-names>Reginald P.</given-names></name></person-group><article-title>New Curculionoidea (Coleoptera) records for Canada</article-title><source>Zookeys</source><day>13</day><month>6</month><year>2013</year><volume>2013</volume><issue>309</issue><fpage>13</fpage><lpage>48</lpage><pub-id pub-id-type="doi">10.3897/zookeys.309.4667</pub-id></mixed-citation></tp:treatment-meta><tp:nomenclature><tp:taxon-name>
                            <tp:taxon-name-part taxon-name-part-type="genus">Xyleborinus</tp:taxon-name-part>
                            <tp:taxon-name-part taxon-name-part-type="species">attenuatus</tp:taxon-name-part>
                        </tp:taxon-name><tp:taxon-authority>(Blandford, 1894)</tp:taxon-authority><tp:taxon-status xmlns:xlink="http://www.w3.org/1999/xlink" xlink:type="simple">new to Nova Scotia, Ontario and Quebec</tp:taxon-status></tp:nomenclature><tp:treatment-sec sec-type="Note"><title>Note.</title><p>This adventive species, which was until recently known mainly by the synonym <italic><tp:taxon-name>Xyleborinus alni</tp:taxon-name></italic> Niisima, is a recent arrival in North America (<xref ref-type="bibr" rid="B42">Mudge et al. 2001</xref>). It was found soon after initial detection in much of NE and NW USA and British Columbia and Prince Edward Island. <italic><tp:taxon-name>Xyleborinus attenuatus</tp:taxon-name></italic> feeds on woody angiosperms, and its pest-status remains unclear.</p></tp:treatment-sec><tp:treatment-sec sec-type="Specimen data"><title>Specimen data.</title><p><bold>Nova Scotia:</bold> Halifax, <named-content xmlns:xlink="http://www.w3.org/1999/xlink" content-type="dwc:verbatimCoordinates" xlink:type="simple">44.738°N, 63.546°W</named-content>, 29.v.–12.vi.2007, ex. funnel trap, CFIA (2, CNCI), CNC COLEO 00106125, 00106126; <bold>Ontario:</bold> Middlesex Co., London, <named-content xmlns:xlink="http://www.w3.org/1999/xlink" content-type="dwc:verbatimCoordinates" xlink:type="simple">42.983°N, 81.233°W</named-content>, 27.iv.1998, ex. funnel trap, CFIA (2, CNCI), CNC COLEO 00106144, 00106145; <bold>Quebec:</bold> Sherbrooke, <named-content xmlns:xlink="http://www.w3.org/1999/xlink" content-type="dwc:verbatimCoordinates" xlink:type="simple">45.417°N, 71.900°W</named-content>, 20.v.–2.vi.2009, ex. funnel trap, CFIA (1, CNCI), CNC COLEO 00106128.</p><!--PageBreak--></tp:treatment-sec><ref-list><ref id="B42"><mixed-citation xmlns:xlink="http://www.w3.org/1999/xlink" xlink:type="simple"><person-group><name name-style="western"><surname>Mudge</surname><given-names>AD</given-names></name><name name-style="western"><surname>LaBonte</surname><given-names>JR</given-names></name><name name-style="western"><surname>Johnson</surname><given-names>KJR</given-names></name><name name-style="western"><surname>LaGasa</surname><given-names>EH</given-names></name></person-group> (<year>2001</year>) <article-title>Exotic woodboring Coleoptera (Micromalthidae, Scolytidae) and Hymenoptera (Xiphydriidae) new to Oregon and Washington.</article-title><source>Proceedings of the Entomological Society of Washington</source><volume>103</volume>: <fpage>1011</fpage>-<lpage>1019</lpage>.</mixed-citation></ref></ref-list></tp:taxon-treatment>
