# Supplementary material for: New Curculionoidea (Coleoptera) records for Canada
Source: Zookeys. 2013 Jun 13;(309):13–48. doi: 10.3897/zookeys.309.4667 (PMC3689125; doi:10.3897/zookeys.309.4667)
Supplement: XML Treatment for Xylosandrus crassiusculus [file zookeys.309.4667-treatment91.xml]

<!DOCTYPE tp:taxon-treatment
  PUBLIC "-//TaxonX//DTD Taxonomic Treatment Publishing DTD v0 20100105//EN" "tax-treatment-NSO.dtd">
<tp:taxon-treatment xmlns:tp="http://www.plazi.org/taxpub"><tp:treatment-meta><mixed-citation publication-type="journal"><person-group><name><surname>Douglas</surname><given-names>Hume</given-names></name><name><surname>Bouchard</surname><given-names>Patrice</given-names></name><name><surname>Anderson</surname><given-names>Robert S.</given-names></name><name><surname>de Tonnancour</surname><given-names>Pierre</given-names></name><name><surname>Vigneault</surname><given-names>Robert</given-names></name><name><surname>Webster</surname><given-names>Reginald P.</given-names></name></person-group><article-title>New Curculionoidea (Coleoptera) records for Canada</article-title><source>Zookeys</source><day>13</day><month>6</month><year>2013</year><volume>2013</volume><issue>309</issue><fpage>13</fpage><lpage>48</lpage><pub-id pub-id-type="doi">10.3897/zookeys.309.4667</pub-id></mixed-citation></tp:treatment-meta><tp:nomenclature><tp:taxon-name>
                            <tp:taxon-name-part taxon-name-part-type="genus">Xylosandrus</tp:taxon-name-part>
                            <tp:taxon-name-part taxon-name-part-type="species">crassiusculus</tp:taxon-name-part>
                        </tp:taxon-name><tp:taxon-authority>(Motschulsky 1866)</tp:taxon-authority><tp:taxon-status xmlns:xlink="http://www.w3.org/1999/xlink" xlink:type="simple">new to Canada</tp:taxon-status></tp:nomenclature><tp:treatment-sec sec-type="Note"><title>Note.</title><p>This east-Asian species is known from throughout the eastern USA (<xref ref-type="bibr" rid="B46">Rabaglia et al. 2006</xref>), including nearby Ohio (<xref ref-type="bibr" rid="B35">Lightle et al. 2007</xref>) and Michigan (<xref ref-type="bibr" rid="B27">Cognato et al. 2009</xref>), from as far north as 45.350°N. This species breeds in many broadleaved woody plants and is a pest in the USA in apparently healthy nursery material and fruit trees. (<xref ref-type="bibr" rid="B34">Kovach and Gorsuch 1985</xref>, <xref ref-type="bibr" rid="B44">Oliver and Mannion 2001</xref>)</p></tp:treatment-sec><tp:treatment-sec sec-type="Specimen data"><title>Specimen data.</title><p><bold>Ontario:</bold> Elgin Co., <named-content xmlns:xlink="http://www.w3.org/1999/xlink" content-type="dwc:verbatimCoordinates" xlink:type="simple">42.826°N, 81.288°W</named-content>, 11–25.vi., 12–26.vii., 10–24.viii., 18.ix.–2.x.2012, ex. funnel trap, CFIA (27, CNCI).</p></tp:treatment-sec><ref-list><ref id="B46"><mixed-citation xmlns:xlink="http://www.w3.org/1999/xlink" xlink:type="simple"><person-group><name name-style="western"><surname>Rabaglia</surname><given-names>RJ</given-names></name><name name-style="western"><surname>Dole</surname><given-names>SA</given-names></name><name name-style="western"><surname>Cognato</surname><given-names>AI</given-names></name></person-group> (<year>2006</year>) <article-title>Review of American Xyleborina (Coleoptera: Curculionidae: Scolytinae) occurring North of Mexico, with an illustrated key.</article-title><source>Annals of the Entomological Society of America</source><volume>99</volume>: <fpage>1034</fpage>-<lpage>1056</lpage>. doi: <ext-link ext-link-type="uri" xlink:href="http://dx.doi.org/10.1603/0013-8746(2006)99[1034:ROAXCC]2.0.CO;2" xlink:type="simple">10.1603/0013-8746(2006)99[1034:ROAXCC]2.0.CO;2</ext-link></mixed-citation></ref><ref id="B35"><mixed-citation xmlns:xlink="http://www.w3.org/1999/xlink" xlink:type="simple"><person-group><name name-style="western"><surname>Lightle</surname><given-names>D</given-names></name><name name-style="western"><surname>Gandhi</surname><given-names>K</given-names></name><name name-style="western"><surname>Cognato</surname><given-names>A</given-names></name><name name-style="western"><surname>Mosley</surname><given-names>B</given-names></name><name name-style="western"><surname>Nielsen</surname><given-names>D</given-names></name><name name-style="western"><surname>Herms</surname><given-names>D</given-names></name></person-group> (<year>2007</year>) <article-title>New reports of exotic and native ambrosia and bark beetle species (Coleoptera: Curculionidae: Scolytinae) from Ohio.</article-title><source>The Great Lakes Entomologist</source><volume>40</volume>: <fpage>194</fpage>-<lpage>200</lpage>.</mixed-citation></ref><ref id="B27"><mixed-citation xmlns:xlink="http://www.w3.org/1999/xlink" xlink:type="simple"><person-group><name name-style="western"><surname>Cognato</surname><given-names>AI</given-names></name><name name-style="western"><surname>Barc</surname><given-names>N</given-names></name><name name-style="western"><surname>Philip</surname><given-names>M</given-names></name><name name-style="western"><surname>Mech</surname><given-names>R</given-names></name><name name-style="western"><surname>Smith</surname><given-names>AD</given-names></name><name name-style="western"><surname>Galbraith</surname><given-names>E</given-names></name><name name-style="western"><surname>Storer</surname><given-names>AJ</given-names></name><name name-style="western"><surname>Kirkendall</surname><given-names>LR</given-names></name></person-group> (<year>2009</year>) <article-title>The Native and Introduced Bark and Ambrosia Beetles of Michigan (Coleoptera: Curculionidae, Scolytinae).</article-title><source>The Great Lakes Entomologist</source><volume>42</volume>: <fpage>101</fpage>-<lpage>120</lpage>.</mixed-citation></ref><ref id="B34"><mixed-citation xmlns:xlink="http://www.w3.org/1999/xlink" xlink:type="simple"><person-group><name name-style="western"><surname>Kovach</surname><given-names>J</given-names></name><name name-style="western"><surname>Gorsuch</surname><given-names>CS</given-names></name></person-group> (<year>1985</year>) <article-title>Survey of ambrosia beetle species infesting South Carolina peach orchards and a taxonomic key for the most common species.</article-title><source>Journal of Agricultural Entomology</source><volume>2</volume>: <fpage>238</fpage>-<lpage>247</lpage>.</mixed-citation></ref><ref id="B44"><mixed-citation xmlns:xlink="http://www.w3.org/1999/xlink" xlink:type="simple"><person-group><name name-style="western"><surname>Oliver</surname><given-names>JB</given-names></name><name name-style="western"><surname>Mannion</surname><given-names>CM</given-names></name></person-group> (<year>2001</year>) <article-title>Ambrosia beetle (Coleoptera: Scolytidae) species attacking Chestnut and captured in ethanol-baited traps in middle Tennessee.</article-title><source>Environmental Entomology</source><volume>30</volume>: <fpage>909</fpage>-<lpage>918</lpage>. doi: <ext-link ext-link-type="uri" xlink:href="http://dx.doi.org/10.1603/0046-225X-30.5.909" xlink:type="simple">10.1603/0046-225X-30.5.909</ext-link></mixed-citation></ref></ref-list></tp:taxon-treatment>
