# Supplementary material for: New Curculionoidea (Coleoptera) records for Canada
Source: Zookeys. 2013 Jun 13;(309):13–48. doi: 10.3897/zookeys.309.4667 (PMC3689125; doi:10.3897/zookeys.309.4667)
Supplement: XML Treatment for Xylosandrus germanus [file zookeys.309.4667-treatment92.xml]

<!DOCTYPE tp:taxon-treatment
  PUBLIC "-//TaxonX//DTD Taxonomic Treatment Publishing DTD v0 20100105//EN" "tax-treatment-NSO.dtd">
<tp:taxon-treatment xmlns:tp="http://www.plazi.org/taxpub"><tp:treatment-meta><mixed-citation publication-type="journal"><person-group><name><surname>Douglas</surname><given-names>Hume</given-names></name><name><surname>Bouchard</surname><given-names>Patrice</given-names></name><name><surname>Anderson</surname><given-names>Robert S.</given-names></name><name><surname>de Tonnancour</surname><given-names>Pierre</given-names></name><name><surname>Vigneault</surname><given-names>Robert</given-names></name><name><surname>Webster</surname><given-names>Reginald P.</given-names></name></person-group><article-title>New Curculionoidea (Coleoptera) records for Canada</article-title><source>Zookeys</source><day>13</day><month>6</month><year>2013</year><volume>2013</volume><issue>309</issue><fpage>13</fpage><lpage>48</lpage><pub-id pub-id-type="doi">10.3897/zookeys.309.4667</pub-id></mixed-citation></tp:treatment-meta><tp:nomenclature><tp:taxon-name>
                            <tp:taxon-name-part taxon-name-part-type="genus">Xylosandrus</tp:taxon-name-part>
                            <tp:taxon-name-part taxon-name-part-type="species">germanus</tp:taxon-name-part>
                        </tp:taxon-name><tp:taxon-authority>(Blandford, 1894)</tp:taxon-authority><tp:taxon-status xmlns:xlink="http://www.w3.org/1999/xlink" xlink:type="simple">new data on first Quebec record</tp:taxon-status></tp:nomenclature><tp:treatment-sec sec-type="Note"><title>Note.</title><p>This adventive Palearctic species was first reported from Quebec by <xref ref-type="bibr" rid="B19">Bright and Skidmore (2002)</xref> without reference to specimens. The following is to document these <!--PageBreak-->first-known captures of this species in Quebec. <italic><tp:taxon-name>Xylosandrus germanus</tp:taxon-name></italic> feeds in both broad leaved and conifer trees.</p></tp:treatment-sec><tp:treatment-sec sec-type="Specimen data"><title>Specimen data.</title><p><bold>Quebec:</bold> MRC Longueuil, Saint-Bruno-de-Montarville, Mont St-Bruno, <named-content xmlns:xlink="http://www.w3.org/1999/xlink" content-type="dwc:verbatimCoordinates" xlink:type="simple">45.55°N, 73.316°W</named-content>, 30.v.–5.vi., 5–12.vi., 12–19.vi., 19–26.vi., 26.vi.–2.vii., 2–12.vii., 12–17.vii., 17–24.vii., 24.vii.–1.viii., 1–8.viii.2000, G. Pelletier (18 CNCI), CNC <tp:taxon-name>Diptera</tp:taxon-name> 128373 to 128391.</p></tp:treatment-sec><ref-list><ref id="B19"><mixed-citation xmlns:xlink="http://www.w3.org/1999/xlink" xlink:type="simple"><person-group><name name-style="western"><surname>Bright</surname><given-names>DE</given-names></name><name name-style="western"><surname>Skidmore</surname><given-names>RE</given-names></name></person-group> (<year>2002</year>) <source>A Catalog of Scolytidae and Platypodidae (Coleoptera): Supplement 2 (1995–1999) National Research Council Research Press, Ottawa, 523 pp.</source></mixed-citation></ref></ref-list></tp:taxon-treatment>
